# Supplementary material for: Protective immune trajectories in early viral containment of non-pneumonic SARS-CoV-2 infection
Source: Nat Commun. 2022 Feb 23;13:1018. doi: 10.1038/s41467-022-28508-0 (PMC8866527; doi:10.1038/s41467-022-28508-0)
Supplement: Supplementary file 3 — Source Data [file 41467_2022_28508_MOESM3_ESM.xlsx]

## Sheet: Fig 1
Figure 1
	d	Non-Pneumonic	Pneumonic		e	CRP TP	Pneumonic							Non-Pneumonic						f-g	Raw single cell RNA Seq Data deposited on XXX
		8.65995	4.59897			1	6.8	10.7	6.8	15.2	11.9	6.1	7.9	2.4	2.8	6.4	0.8				UMAP_1	UMAP_2	unified_cellnames	disease_state
		7.33366	5.64366			2	2.8	5.6	0.7	12.4	0.8	3	2.1	0.4	1.2	3.5					7.36134	5.32759	Monocytes;Immune system	Pneumonic
		2.85782	3.4382			3	0.3	0.4	1.1	15	0.1	0.5	0.2	0.2	0.3	4.7					0.650876	-4.04048	T cells;Immune system	Pneumonic
		3.15255	4.01859																		-5.10641	5.17012	T cells;Immune system	Pneumonic
			3.75741			IL6 TP	Pneumonic							Non-Pneumonic							-3.32107	7.63429	T cells;Immune system	Pneumonic
			7.58504			1	34	16.3	53.7	42.6	79.5	761	148	8	15.5	39.1					-5.98051	2.94007	Gamma delta T cells;Immune system	Pneumonic
						2	12.3	23.2	3.2	115	556	471	127	4.8	5.3	31.7					9.82298	2.56939	Monocytes;Immune system	Pneumonic
						3	3.6	1.6	8.1	73.7	117	51.5	76.7	5.4	6	45.1					-0.184252	-10.8644	B cells;Immune system	Pneumonic
																					-6.27956	2.05705	NK cells;Immune system	Pneumonic
						LDH TP	Pneumonic							Non-Pneumonic							-6.93727	1.05054	NK cells;Immune system	Pneumonic
						1	547	399	266	280	470	432	207	195	386	254	201				6.97077	3.40459	Monocytes;Immune system	Pneumonic
						2	505	315	274	377	346	378	210	191	304	246					-2.27057	6.72516	T cells;Immune system	Pneumonic
						3	203	271	173	399	323	231	233	184	229	284					-9.07835	0.881399	NK cells;Immune system	Pneumonic
																					8.76147	3.29933	Monocytes;Immune system	Pneumonic
						Leukocytes TP	Pneumonic							Non-Pneumonic							0.643152	-10.6867	B cells;Immune system	Pneumonic
						1	9.71	6.76	5.33	7.18	3	5.96	7.63	7.14	3.67	12.9					-4.87604	6.24651	T cells;Immune system	Pneumonic
						2	10.9	7.8	8.86	8.17	3.46	5.83	3.91	6.24	6.14	7.84					0.378686	-15.1412	B cells;Immune system	Pneumonic
						3	8.41	5.18	7.23	7.94	3.24	8.57	4.41	9.71	5.16	8.55					-2.30688	6.58758	T cells;Immune system	Pneumonic
																					-1.87947	-13.3243	B cells;Immune system	Pneumonic
																					-1.77134	-12.5164	B cells;Immune system	Pneumonic
																					-6.90028	-0.99704	NK cells;Immune system	Pneumonic
																					2.17691	-11.5421	B cells;Immune system	Pneumonic
																					10.9039	1.06584	Monocytes;Immune system	Pneumonic
																					-0.0708812	3.74565	T cells;Immune system	Pneumonic
																					-1.61646	7.40372	T cells;Immune system	Pneumonic
																					-0.601286	6.24658	T cells;Immune system	Pneumonic
																					-6.40333	2.41719	NK cells;Immune system	Pneumonic
																					0.965498	5.34589	T cells;Immune system	Pneumonic
																					-6.14384	0.470983	NK cells;Immune system	Pneumonic
																					8.92314	-0.399785	Dendritic cells;Immune system	Pneumonic
																					-5.73879	2.564	NK cells;Immune system	Pneumonic
																					11.1529	1.092	Monocytes;Immune system	Pneumonic
																					13.0809	0.681414	Monocytes;Immune system	Pneumonic
																					12.9438	1.1812	Monocytes;Immune system	Pneumonic
																					8.97611	3.21009	Monocytes;Immune system	Pneumonic
																					-5.00604	5.60728	T cells;Immune system	Pneumonic
																					8.95227	1.84916	Monocytes;Immune system	Pneumonic
																					12.5599	-0.693936	Monocytes;Immune system	Pneumonic
																					-0.286416	-15.2645	B cells;Immune system	Pneumonic
																					-2.16379	1.03606	T cells;Immune system	Pneumonic
																					-6.78127	1.84927	NK cells;Immune system	Pneumonic
																					-1.16872	6.41575	T cells;Immune system	Pneumonic
																					-6.53751	2.47043	NK cells;Immune system	Pneumonic
																					1.07161	4.71569	T cells;Immune system	Pneumonic
																					-0.734027	-10.693	B cells;Immune system	Pneumonic
																					-7.94071	-0.766635	NK cells;Immune system	Pneumonic
																					-4.49091	-0.730845	NK cells;Immune system	Pneumonic
																					-4.69829	5.84373	T cells;Immune system	Pneumonic
																					-2.52634	7.96289	T cells;Immune system	Pneumonic
																					-2.3635	8.22338	T cells;Immune system	Pneumonic
																					-1.36579	-12.9468	B cells;Immune system	Pneumonic
																					10.8728	3.18071	Monocytes;Immune system	Pneumonic
																					-6.58827	1.94501	NK cells;Immune system	Pneumonic
																					2.97502	-11.9655	B cells;Immune system	Pneumonic
																					0.996584	4.42733	T cells;Immune system	Pneumonic
																					9.65824	3.40434	Monocytes;Immune system	Pneumonic
																					11.6225	0.0609533	Monocytes;Immune system	Pneumonic
																					-2.27872	-0.354196	T cells;Immune system	Pneumonic
																					-9.26226	1.29564	NK cells;Immune system	Pneumonic
																					0.0240139	-13.1375	B cells;Immune system	Pneumonic
																					-1.67736	-12.4611	B cells;Immune system	Pneumonic
																					-5.93072	2.42987	NK cells;Immune system	Pneumonic
																					10.7876	2.67165	Monocytes;Immune system	Pneumonic
																					-2.98951	-0.557669	NK cells;Immune system	Pneumonic
																					-7.07559	-0.283194	NK cells;Immune system	Pneumonic
																					6.81324	3.88739	Monocytes;Immune system	Pneumonic
																					3.46342	-12.5336	B cells;Immune system	Pneumonic
																					9.46961	2.70682	Monocytes;Immune system	Pneumonic
																					-7.99536	-4.46099	Gamma delta T cells;Immune system	Pneumonic
																					0.608411	5.57674	T cells;Immune system	Pneumonic
																					0.671124	-13.9782	B cells;Immune system	Pneumonic
																					2.00296	-10.8935	B cells;Immune system	Pneumonic
																					-6.15478	-0.0951725	NK cells;Immune system	Pneumonic
																					-5.68772	2.78215	NK cells;Immune system	Pneumonic
																					-5.23306	3.13624	NK cells;Immune system	Pneumonic
																					-6.37838	1.24215	NK cells;Immune system	Pneumonic
																					-2.71286	7.65251	T cells;Immune system	Pneumonic
																					12.7064	-0.724477	Monocytes;Immune system	Pneumonic
																					11.8476	0.694021	Monocytes;Immune system	Pneumonic
																					-1.12653	0.7935	T cells;Immune system	Pneumonic
																					0.364876	-2.27117	T cells;Immune system	Pneumonic
																					-8.17805	1.29446	NK cells;Immune system	Pneumonic
																					-3.02977	6.72434	T cells;Immune system	Pneumonic
																					-0.339563	5.57073	T cells;Immune system	Pneumonic
																					9.03949	2.16306	Monocytes;Immune system	Pneumonic
																					-1.35427	-13.2177	B cells;Immune system	Pneumonic
																					-2.13797	5.93089	T cells;Immune system	Pneumonic
																					-6.93222	0.56994	NK cells;Immune system	Pneumonic
																					-5.16804	4.46799	T cells;Immune system	Pneumonic
																					-4.70402	6.8522	T cells;Immune system	Pneumonic
																					-1.82403	0.721705	T cells;Immune system	Pneumonic
																					0.469161	-13.2215	B cells;Immune system	Pneumonic
																					2.15305	-12.2836	B cells;Immune system	Pneumonic
																					3.41353	-12.4626	B cells;Immune system	Pneumonic
																					1.74502	-11.2151	B cells;Immune system	Pneumonic
																					6.88918	3.87361	Monocytes;Immune system	Pneumonic
																					2.56008	-10.6867	B cells;Immune system	Pneumonic
																					5.47309	-4.96186	T cells;Immune system	Pneumonic
																					10.9917	0.881387	Monocytes;Immune system	Pneumonic
																					12.922	1.49389	Monocytes;Immune system	Pneumonic
																					2.21976	-11.0234	B cells;Immune system	Pneumonic
																					1.2697	4.67809	T cells;Immune system	Pneumonic
																					-1.83937	-13.031	B cells;Immune system	Pneumonic
																					6.93958	3.53587	Monocytes;Immune system	Pneumonic
																					-8.92504	1.39759	NK cells;Immune system	Pneumonic
																					-5.39503	-0.565444	NK cells;Immune system	Pneumonic
																					7.86024	5.34265	Monocytes;Immune system	Pneumonic
																					-1.69153	6.11619	T cells;Immune system	Pneumonic
																					10.1146	2.74573	Monocytes;Immune system	Pneumonic
																					-0.193722	-14.6443	B cells;Immune system	Pneumonic
																					-1.79209	5.93578	T cells;Immune system	Pneumonic
																					1.31065	4.71578	T cells;Immune system	Pneumonic
																					1.76551	-11.65	B cells;Immune system	Pneumonic
																					7.08704	-4.43244	Plasmacytoid dendritic cells;Immune system	Pneumonic
																					1.14743	-13.53	B cells;Immune system	Pneumonic
																					10.0827	2.21332	Monocytes;Immune system	Pneumonic
																					-1.95525	3.80249	T cells;Immune system	Pneumonic
																					10.9125	3.20669	Monocytes;Immune system	Pneumonic
																					-2.0855	7.67058	T cells;Immune system	Pneumonic
																					-1.87381	-14.1125	B cells;Immune system	Pneumonic
																					3.09262	-12.0554	B cells;Immune system	Pneumonic
																					0.698506	5.46581	T cells;Immune system	Pneumonic
																					-1.8619	6.04898	T cells;Immune system	Pneumonic
																					0.139485	-11.4147	B cells;Immune system	Pneumonic
																					-1.36691	6.62573	T cells;Immune system	Pneumonic
																					0.150628	5.71028	T cells;Immune system	Pneumonic
																					6.90049	3.4566	Monocytes;Immune system	Pneumonic
																					-2.10024	-0.112921	T cells;Immune system	Pneumonic
																					7.7915	3.15627	Monocytes;Immune system	Pneumonic
																					4.48333	-11.4985	B cells;Immune system	Pneumonic
																					3.33729	-12.4739	B cells;Immune system	Pneumonic
																					-1.71107	-14.1883	B cells;Immune system	Pneumonic
																					-7.64152	1.49628	NK cells;Immune system	Pneumonic
																					0.797488	-14.4686	B cells;Immune system	Pneumonic
																					12.6822	1.3819	Monocytes;Immune system	Pneumonic
																					-0.0742726	-10.6937	B cells;Immune system	Pneumonic
																					-7.27215	0.223143	NK cells;Immune system	Pneumonic
																					-2.06623	0.752385	T cells;Immune system	Pneumonic
																					-4.48274	7.13489	T cells;Immune system	Pneumonic
																					8.46489	3.28206	Monocytes;Immune system	Pneumonic
																					7.59864	-1.39734	Dendritic cells;Immune system	Pneumonic
																					-2.63668	6.82388	T cells;Immune system	Pneumonic
																					2.4235	-12.8641	B cells;Immune system	Pneumonic
																					9.08271	-0.389972	Dendritic cells;Immune system	Pneumonic
																					-1.48686	2.84471	T cells;Immune system	Pneumonic
																					-4.80635	5.9937	T cells;Immune system	Pneumonic
																					-2.63556	7.33085	T cells;Immune system	Pneumonic
																					-8.39694	1.50903	NK cells;Immune system	Pneumonic
																					-8.37363	1.90093	NK cells;Immune system	Pneumonic
																					-2.80568	5.37232	T cells;Immune system	Pneumonic
																					2.79311	-12.6498	B cells;Immune system	Pneumonic
																					7.27569	4.49919	Monocytes;Immune system	Pneumonic
																					10.679	1.89344	Monocytes;Immune system	Pneumonic
																					8.33342	4.03936	Monocytes;Immune system	Pneumonic
																					1.38949	-3.19638	T cells;Immune system	Pneumonic
																					-9.48359	3.57851	NK cells;Immune system	Pneumonic
																					-1.82408	5.22796	T cells;Immune system	Pneumonic
																					-2.35265	0.340941	T cells;Immune system	Pneumonic
																					-7.79908	2.59558	NK cells;Immune system	Pneumonic
																					-4.51591	1.46178	NK cells;Immune system	Pneumonic
																					-0.672728	1.85318	T cells;Immune system	Pneumonic
																					1.07627	-13.2771	B cells;Immune system	Pneumonic
																					-8.01407	1.23646	NK cells;Immune system	Pneumonic
																					1.8263	-12.4998	B cells;Immune system	Pneumonic
																					3.23177	-11.6691	B cells;Immune system	Pneumonic
																					-7.14159	0.883444	NK cells;Immune system	Pneumonic
																					-5.07937	4.48106	T cells;Immune system	Pneumonic
																					-6.97105	-0.59844	NK cells;Immune system	Pneumonic
																					2.16987	-12.1784	B cells;Immune system	Pneumonic
																					-4.90752	5.85416	T cells;Immune system	Pneumonic
																					-1.02931	0.994074	T cells;Immune system	Pneumonic
																					-2.77318	7.31532	T cells;Immune system	Pneumonic
																					3.71795	-10.5353	B cells;Immune system	Pneumonic
																					9.63129	2.883	Monocytes;Immune system	Pneumonic
																					-4.78821	5.92357	T cells;Immune system	Pneumonic
																					-1.43983	4.44808	T cells;Immune system	Pneumonic
																					-4.57443	-0.775058	NK cells;Immune system	Pneumonic
																					0.188525	5.77374	T cells;Immune system	Pneumonic
																					-0.099935	5.12999	T cells;Immune system	Pneumonic
																					-1.21698	0.181372	T cells;Immune system	Pneumonic
																					-7.71254	2.01549	NK cells;Immune system	Pneumonic
																					-8.07784	0.504056	NK cells;Immune system	Pneumonic
																					-4.00599	1.78023	NK cells;Immune system	Pneumonic
																					-0.542419	-10.9048	B cells;Immune system	Pneumonic
																					-1.28959	0.83209	T cells;Immune system	Pneumonic
																					-1.5327	-14.7124	B cells;Immune system	Pneumonic
																					-3.54023	3.20602	T cells;Immune system	Pneumonic
																					-0.930082	6.46346	T cells;Immune system	Pneumonic
																					-7.67964	2.0247	NK cells;Immune system	Pneumonic
																					-0.346077	2.58281	T cells;Immune system	Pneumonic
																					-0.826809	5.87717	T cells;Immune system	Pneumonic
																					-6.05005	2.44819	NK cells;Immune system	Pneumonic
																					-5.0648	6.72335	T cells;Immune system	Pneumonic
																					-0.0730919	-13.1987	B cells;Immune system	Pneumonic
																					-4.81124	-0.00947237	NK cells;Immune system	Pneumonic
																					-0.911101	-10.8073	B cells;Immune system	Pneumonic
																					-2.10211	4.60904	T cells;Immune system	Pneumonic
																					-6.54414	-1.21543	NK cells;Immune system	Pneumonic
																					0.559383	-13.6548	B cells;Immune system	Pneumonic
																					1.03467	-14.0861	B cells;Immune system	Pneumonic
																					2.71068	-12.6635	B cells;Immune system	Pneumonic
																					3.25539	-11.7955	B cells;Immune system	Pneumonic
																					-4.27089	1.93095	NK cells;Immune system	Pneumonic
																					10.0002	1.26523	Monocytes;Immune system	Pneumonic
																					8.24109	3.27086	Monocytes;Immune system	Pneumonic
																					-7.14241	-1.32457	NK cells;Immune system	Pneumonic
																					8.57611	-0.513025	Dendritic cells;Immune system	Pneumonic
																					-4.59556	4.08608	T cells;Immune system	Pneumonic
																					-6.05434	0.862825	NK cells;Immune system	Pneumonic
																					10.9927	3.42184	Monocytes;Immune system	Pneumonic
																					-0.628938	-0.0421348	T cells;Immune system	Pneumonic
																					-9.01093	0.718361	NK cells;Immune system	Pneumonic
																					-3.14641	0.00400285	NK cells;Immune system	Pneumonic
																					-0.0424955	-11.3328	B cells;Immune system	Pneumonic
																					-0.519812	-10.6315	B cells;Immune system	Pneumonic
																					-4.81464	6.75088	T cells;Immune system	Pneumonic
																					-1.58246	5.5773	T cells;Immune system	Pneumonic
																					-8.89471	2.03435	NK cells;Immune system	Pneumonic
																					-1.44769	9.25515	T cells;Immune system	Pneumonic
																					7.78439	3.26935	Monocytes;Immune system	Pneumonic
																					-2.16946	4.55435	T cells;Immune system	Pneumonic
																					3.77832	-11.4018	B cells;Immune system	Pneumonic
																					-6.73984	0.273611	NK cells;Immune system	Pneumonic
																					-2.20824	6.46733	T cells;Immune system	Pneumonic
																					-7.43553	1.64267	NK cells;Immune system	Pneumonic
																					8.34218	3.20115	Monocytes;Immune system	Pneumonic
																					-7.13639	-1.21021	NK cells;Immune system	Pneumonic
																					-7.38204	1.73705	NK cells;Immune system	Pneumonic
																					1.12992	-4.02473	T cells;Immune system	Pneumonic
																					-6.48021	0.433796	NK cells;Immune system	Pneumonic
																					-1.19869	0.606581	T cells;Immune system	Pneumonic
																					-3.31068	4.07059	T cells;Immune system	Pneumonic
																					-7.36976	-0.722373	NK cells;Immune system	Pneumonic
																					-6.31307	2.08725	NK cells;Immune system	Pneumonic
																					9.13827	1.65834	Monocytes;Immune system	Pneumonic
																					7.13053	-4.38997	Plasmacytoid dendritic cells;Immune system	Pneumonic
																					-8.15678	1.49434	NK cells;Immune system	Pneumonic
																					-2.90913	0.0537266	T cells;Immune system	Pneumonic
																					3.07373	-10.7426	B cells;Immune system	Pneumonic
																					-2.43734	-0.609285	NK cells;Immune system	Pneumonic
																					3.43449	-11.8094	B cells;Immune system	Pneumonic
																					-8.59959	1.22024	NK cells;Immune system	Pneumonic
																					7.20675	3.22324	Monocytes;Immune system	Pneumonic
																					1.57825	-3.62907	T cells;Immune system	Pneumonic
																					-1.48504	3.16466	T cells;Immune system	Pneumonic
																					9.99396	0.605586	Monocytes;Immune system	Pneumonic
																					-1.68684	7.309	T cells;Immune system	Pneumonic
																					-0.772304	6.02712	T cells;Immune system	Pneumonic
																					-1.54168	6.44495	T cells;Immune system	Pneumonic
																					-3.21858	0.419095	NK cells;Immune system	Pneumonic
																					-1.96694	6.66026	T cells;Immune system	Pneumonic
																					-6.11723	0.46368	NK cells;Immune system	Pneumonic
																					-4.91895	-0.917403	NK cells;Immune system	Pneumonic
																					-1.38136	8.28148	T cells;Immune system	Pneumonic
																					11.3271	-0.208674	Monocytes;Immune system	Pneumonic
																					0.077711	4.98165	T cells;Immune system	Pneumonic
																					-3.51812	1.79564	NK cells;Immune system	Pneumonic
																					-1.49389	4.1885	T cells;Immune system	Pneumonic
																					2.08365	-10.8727	B cells;Immune system	Pneumonic
																					0.713747	3.59154	T cells;Immune system	Pneumonic
																					-6.80132	-0.796785	NK cells;Immune system	Pneumonic
																					-1.6422	6.68138	T cells;Immune system	Pneumonic
																					1.16853	4.39231	T cells;Immune system	Pneumonic
																					1.01821	-14.3315	B cells;Immune system	Pneumonic
																					9.96043	2.59034	Monocytes;Immune system	Pneumonic
																					-4.00262	2.12699	NK cells;Immune system	Pneumonic
																					-6.51207	1.06307	NK cells;Immune system	Pneumonic
																					-4.4786	7.03733	T cells;Immune system	Pneumonic
																					11.1985	3.61309	Monocytes;Immune system	Pneumonic
																					1.70136	-11.1766	B cells;Immune system	Pneumonic
																					11.3336	-0.688971	Monocytes;Immune system	Pneumonic
																					-7.20977	-4.35564	Gamma delta T cells;Immune system	Pneumonic
																					-2.96655	6.58511	T cells;Immune system	Pneumonic
																					0.416126	-14.1577	B cells;Immune system	Pneumonic
																					-2.93846	4.14209	T cells;Immune system	Pneumonic
																					-5.60859	2.71454	NK cells;Immune system	Pneumonic
																					-6.41416	-1.11894	NK cells;Immune system	Pneumonic
																					8.27042	-0.716597	Dendritic cells;Immune system	Pneumonic
																					0.896125	-3.78827	T cells;Immune system	Pneumonic
																					-1.90098	6.69588	T cells;Immune system	Pneumonic
																					-1.23273	-12.4739	B cells;Immune system	Pneumonic
																					-7.53179	-5.78557	Gamma delta T cells;Immune system	Pneumonic
																					-1.57626	9.08326	T cells;Immune system	Pneumonic
																					8.80275	-0.311432	Dendritic cells;Immune system	Pneumonic
																					9.10737	1.54132	Monocytes;Immune system	Pneumonic
																					1.96031	-11.5227	B cells;Immune system	Pneumonic
																					-5.50641	3.9572	NK cells;Immune system	Pneumonic
																					-7.73702	0.516354	NK cells;Immune system	Pneumonic
																					-7.70278	1.70099	NK cells;Immune system	Pneumonic
																					-1.48016	1.34823	T cells;Immune system	Pneumonic
																					-1.77293	7.13775	T cells;Immune system	Pneumonic
																					11.9506	3.19806	Monocytes;Immune system	Pneumonic
																					7.26832	3.24634	Monocytes;Immune system	Pneumonic
																					-7.67305	0.991912	NK cells;Immune system	Pneumonic
																					9.41193	3.28765	Monocytes;Immune system	Pneumonic
																					-2.81741	3.6051	T cells;Immune system	Pneumonic
																					-1.23484	1.77345	T cells;Immune system	Pneumonic
																					-4.15379	5.67776	T cells;Immune system	Pneumonic
																					-2.76595	7.6095	T cells;Immune system	Pneumonic
																					-4.82417	-0.355316	NK cells;Immune system	Pneumonic
																					1.26955	-3.31111	T cells;Immune system	Pneumonic
																					-4.14791	4.26653	T cells;Immune system	Pneumonic
																					-0.323272	1.8772	T cells;Immune system	Pneumonic
																					0.308246	-3.13651	T cells;Immune system	Pneumonic
																					-1.74992	-12.5795	B cells;Immune system	Pneumonic
																					-1.74598	0.418297	T cells;Immune system	Pneumonic
																					-1.43268	2.96817	T cells;Immune system	Pneumonic
																					-2.01036	-13.0574	B cells;Immune system	Pneumonic
																					12.9429	1.50499	Monocytes;Immune system	Pneumonic
																					-6.123	0.94619	NK cells;Immune system	Pneumonic
																					-0.823218	2.86021	T cells;Immune system	Pneumonic
																					-1.27108	-15.1239	B cells;Immune system	Pneumonic
																					9.16709	2.84944	Monocytes;Immune system	Pneumonic
																					-2.85969	4.38945	T cells;Immune system	Pneumonic
																					-6.58641	2.94683	NK cells;Immune system	Pneumonic
																					-4.16187	4.4722	T cells;Immune system	Pneumonic
																					-4.58055	0.779865	NK cells;Immune system	Pneumonic
																					0.0203864	-14.7977	B cells;Immune system	Pneumonic
																					-4.57346	6.07249	T cells;Immune system	Pneumonic
																					1.40355	4.71769	T cells;Immune system	Pneumonic
																					11.2871	0.846606	Monocytes;Immune system	Pneumonic
																					-1.0211	9.10832	T cells;Immune system	Pneumonic
																					-4.09401	5.65601	T cells;Immune system	Pneumonic
																					-5.75294	-0.332794	NK cells;Immune system	Pneumonic
																					-2.07715	1.58684	T cells;Immune system	Pneumonic
																					3.41957	-10.5483	B cells;Immune system	Pneumonic
																					-2.33799	7.17591	T cells;Immune system	Pneumonic
																					12.4395	2.09483	Monocytes;Immune system	Pneumonic
																					-1.04802	1.93387	T cells;Immune system	Pneumonic
																					-4.76729	6.71748	T cells;Immune system	Pneumonic
																					-3.25677	5.20742	T cells;Immune system	Pneumonic
																					-2.94417	1.31229	NK cells;Immune system	Pneumonic
																					-0.604039	0.666758	T cells;Immune system	Pneumonic
																					-4.86944	1.59477	NK cells;Immune system	Pneumonic
																					-4.34298	-0.146689	NK cells;Immune system	Pneumonic
																					-2.25194	4.62042	T cells;Immune system	Pneumonic
																					-4.50974	6.02828	T cells;Immune system	Pneumonic
																					1.36399	-3.9606	T cells;Immune system	Pneumonic
																					-2.12196	6.50345	T cells;Immune system	Pneumonic
																					-0.793957	5.57385	T cells;Immune system	Pneumonic
																					-1.3552	-12.6454	B cells;Immune system	Pneumonic
																					-6.18676	2.06437	NK cells;Immune system	Pneumonic
																					-5.72624	2.73498	NK cells;Immune system	Pneumonic
																					-5.69365	-0.113535	NK cells;Immune system	Pneumonic
																					0.426937	2.4114	T cells;Immune system	Pneumonic
																					12.9749	0.157763	Monocytes;Immune system	Pneumonic
																					12.1189	1.44504	Monocytes;Immune system	Pneumonic
																					12.2926	-0.810675	Monocytes;Immune system	Pneumonic
																					-8.11504	-4.34298	Gamma delta T cells;Immune system	Pneumonic
																					-6.17843	0.913984	NK cells;Immune system	Pneumonic
																					-8.94989	0.576148	NK cells;Immune system	Pneumonic
																					-4.42404	-0.231723	NK cells;Immune system	Pneumonic
																					-1.51654	7.60835	T cells;Immune system	Pneumonic
																					-5.88319	3.79031	NK cells;Immune system	Pneumonic
																					1.07663	-14.0912	B cells;Immune system	Pneumonic
																					-7.00948	3.05579	NK cells;Immune system	Pneumonic
																					-4.62057	5.93748	T cells;Immune system	Pneumonic
																					-1.76261	6.48509	T cells;Immune system	Pneumonic
																					-1.4109	0.522051	T cells;Immune system	Pneumonic
																					-3.55652	0.172953	NK cells;Immune system	Pneumonic
																					-0.0215323	-10.5754	B cells;Immune system	Pneumonic
																					1.54237	-3.35718	T cells;Immune system	Pneumonic
																					-2.86333	7.63359	T cells;Immune system	Pneumonic
																					2.44523	-11.0342	B cells;Immune system	Pneumonic
																					-7.41934	-0.466189	NK cells;Immune system	Pneumonic
																					-0.593299	5.62691	T cells;Immune system	Pneumonic
																					-0.375386	-14.6328	B cells;Immune system	Pneumonic
																					-5.98646	1.10853	NK cells;Immune system	Pneumonic
																					7.81118	5.25947	Monocytes;Immune system	Pneumonic
																					-5.49165	3.72551	NK cells;Immune system	Pneumonic
																					-4.6399	5.65765	T cells;Immune system	Pneumonic
																					-1.08259	0.470508	T cells;Immune system	Pneumonic
																					9.04464	2.11279	Monocytes;Immune system	Pneumonic
																					-1.74591	-12.4652	B cells;Immune system	Pneumonic
																					-2.68189	1.30307	T cells;Immune system	Pneumonic
																					-1.49431	-13.0569	B cells;Immune system	Pneumonic
																					7.29273	3.14753	Monocytes;Immune system	Pneumonic
																					-6.02995	0.644015	NK cells;Immune system	Pneumonic
																					-5.17986	3.32632	NK cells;Immune system	Pneumonic
																					-5.79639	3.12317	NK cells;Immune system	Pneumonic
																					-1.5925	2.96891	T cells;Immune system	Pneumonic
																					-4.47678	0.283735	NK cells;Immune system	Pneumonic
																					-1.8733	0.0059951	T cells;Immune system	Pneumonic
																					11.6595	2.00761	Monocytes;Immune system	Pneumonic
																					-4.77999	6.01316	T cells;Immune system	Pneumonic
																					-6.45194	2.04291	NK cells;Immune system	Pneumonic
																					-5.26638	3.92435	NK cells;Immune system	Pneumonic
																					-7.30027	1.01659	NK cells;Immune system	Pneumonic
																					-9.3328	1.19369	NK cells;Immune system	Pneumonic
																					-4.93801	6.09869	T cells;Immune system	Pneumonic
																					11.8185	0.698645	Monocytes;Immune system	Pneumonic
																					-7.66036	-0.521413	NK cells;Immune system	Pneumonic
																					-8.91723	3.10604	NK cells;Immune system	Pneumonic
																					-2.72626	7.36747	T cells;Immune system	Pneumonic
																					-1.22281	6.1006	T cells;Immune system	Pneumonic
																					-4.25406	2.44997	NK cells;Immune system	Pneumonic
																					-4.99614	6.10319	T cells;Immune system	Pneumonic
																					7.93603	5.74719	Monocytes;Immune system	Pneumonic
																					2.61186	-10.6096	B cells;Immune system	Pneumonic
																					-6.02784	2.46388	NK cells;Immune system	Pneumonic
																					-9.36657	1.37933	NK cells;Immune system	Pneumonic
																					0.0652299	-15.2927	B cells;Immune system	Pneumonic
																					7.92536	3.25799	Monocytes;Immune system	Pneumonic
																					-2.86103	8.06844	T cells;Immune system	Pneumonic
																					-1.10086	5.7101	T cells;Immune system	Pneumonic
																					0.138495	-14.0508	B cells;Immune system	Pneumonic
																					-7.86539	0.898051	NK cells;Immune system	Pneumonic
																					-3.38319	7.73766	T cells;Immune system	Pneumonic
																					-1.88605	0.391463	T cells;Immune system	Pneumonic
																					-0.807494	3.94592	T cells;Immune system	Pneumonic
																					-6.6532	-0.53586	NK cells;Immune system	Pneumonic
																					-4.99497	6.08361	T cells;Immune system	Pneumonic
																					-4.91777	5.72297	T cells;Immune system	Pneumonic
																					-3.13592	6.84184	T cells;Immune system	Pneumonic
																					-1.48245	4.28548	T cells;Immune system	Pneumonic
																					11.8792	0.379588	Monocytes;Immune system	Pneumonic
																					-5.48712	0.0476604	NK cells;Immune system	Pneumonic
																					-2.5634	5.56819	T cells;Immune system	Pneumonic
																					8.82185	3.16335	Monocytes;Immune system	Pneumonic
																					-1.92102	-13.3518	B cells;Immune system	Pneumonic
																					-1.96435	-0.0169753	T cells;Immune system	Pneumonic
																					5.44971	-5.05697	Plasma cells;Immune system	Pneumonic
																					1.23995	4.23511	T cells;Immune system	Pneumonic
																					-4.13266	-0.24703	NK cells;Immune system	Pneumonic
																					-1.16806	0.666976	T cells;Immune system	Pneumonic
																					-8.91822	3.21479	NK cells;Immune system	Pneumonic
																					-8.06952	-3.56716	Gamma delta T cells;Immune system	Pneumonic
																					-0.323581	-3.25089	T cells;Immune system	Pneumonic
																					4.03017	-11.279	B cells;Immune system	Pneumonic
																					-9.05751	3.32422	NK cells;Immune system	Pneumonic
																					-2.0097	6.34657	T cells;Immune system	Pneumonic
																					10.4863	2.69566	Monocytes;Immune system	Pneumonic
																					-0.29638	-10.6743	B cells;Immune system	Pneumonic
																					0.106577	3.96519	T cells;Immune system	Pneumonic
																					-5.05747	5.74643	T cells;Immune system	Pneumonic
																					12.9288	0.869676	Monocytes;Immune system	Pneumonic
																					-1.6087	-13.0208	B cells;Immune system	Pneumonic
																					11.5147	3.45647	Monocytes;Immune system	Pneumonic
																					-6.20482	3.4584	NK cells;Immune system	Pneumonic
																					11.7263	0.264109	Monocytes;Immune system	Pneumonic
																					-8.36459	-4.97218	Gamma delta T cells;Immune system	Pneumonic
																					-3.00509	7.65362	T cells;Immune system	Pneumonic
																					10.695	1.38763	Monocytes;Immune system	Pneumonic
																					3.14553	-11.9144	B cells;Immune system	Pneumonic
																					11.5731	2.04866	Monocytes;Immune system	Pneumonic
																					0.137683	5.84482	T cells;Immune system	Pneumonic
																					-1.94203	7.43189	T cells;Immune system	Pneumonic
																					1.29786	-2.99816	T cells;Immune system	Pneumonic
																					-2.98841	7.393	T cells;Immune system	Pneumonic
																					-2.1038	1.59328	T cells;Immune system	Pneumonic
																					0.184759	-15.01	B cells;Immune system	Pneumonic
																					-2.50377	3.5316	T cells;Immune system	Pneumonic
																					7.48216	3.28102	Monocytes;Immune system	Pneumonic
																					-1.96133	6.68873	T cells;Immune system	Pneumonic
																					-6.77024	2.30368	NK cells;Immune system	Pneumonic
																					-8.0186	0.3577	NK cells;Immune system	Pneumonic
																					-1.20904	1.92598	T cells;Immune system	Pneumonic
																					-6.41716	1.76643	NK cells;Immune system	Pneumonic
																					-2.13885	2.60901	T cells;Immune system	Pneumonic
																					1.57399	-11.1995	B cells;Immune system	Pneumonic
																					-2.75901	5.61225	T cells;Immune system	Pneumonic
																					-1.14386	-15.0942	B cells;Immune system	Pneumonic
																					-6.88927	-4.4954	Gamma delta T cells;Immune system	Pneumonic
																					7.70623	3.28236	Monocytes;Immune system	Pneumonic
																					-3.33904	1.63197	NK cells;Immune system	Pneumonic
																					-2.13834	7.04826	T cells;Immune system	Pneumonic
																					-4.82765	6.27451	T cells;Immune system	Pneumonic
																					12.0894	2.15557	Monocytes;Immune system	Pneumonic
																					13.0811	0.539228	Monocytes;Immune system	Pneumonic
																					4.26623	-11.4856	B cells;Immune system	Pneumonic
																					8.0285	6.16583	Monocytes;Immune system	Pneumonic
																					-9.26212	0.839004	NK cells;Immune system	Pneumonic
																					-1.43862	7.14715	T cells;Immune system	Pneumonic
																					5.23618	-5.25101	Plasma cells;Immune system	Pneumonic
																					-3.10462	4.17873	T cells;Immune system	Pneumonic
																					-1.56815	0.696334	T cells;Immune system	Pneumonic
																					-1.54774	5.96649	T cells;Immune system	Pneumonic
																					0.402147	4.22381	T cells;Immune system	Pneumonic
																					-7.55294	0.458902	NK cells;Immune system	Pneumonic
																					-2.04168	7.22925	T cells;Immune system	Pneumonic
																					9.35424	1.81376	Monocytes;Immune system	Pneumonic
																					-6.34267	0.518669	NK cells;Immune system	Pneumonic
																					2.65803	-12.3237	B cells;Immune system	Pneumonic
																					1.63985	-11.2566	B cells;Immune system	Pneumonic
																					-2.0354	7.83736	T cells;Immune system	Pneumonic
																					-6.92037	2.58265	NK cells;Immune system	Pneumonic
																					-7.90077	1.82913	NK cells;Immune system	Pneumonic
																					2.33553	-11.991	B cells;Immune system	Pneumonic
																					-1.61262	6.8116	T cells;Immune system	Pneumonic
																					1.70133	-11.217	B cells;Immune system	Pneumonic
																					-6.49164	3.30711	NK cells;Immune system	Pneumonic
																					-2.21365	1.83921	T cells;Immune system	Pneumonic
																					-1.96017	0.736334	T cells;Immune system	Pneumonic
																					-1.79554	7.0047	T cells;Immune system	Pneumonic
																					-2.45414	6.30734	T cells;Immune system	Pneumonic
																					11.7272	0.319761	Monocytes;Immune system	Pneumonic
																					-2.70852	7.10493	T cells;Immune system	Pneumonic
																					6.78702	3.70423	Monocytes;Immune system	Pneumonic
																					-8.79799	1.32899	NK cells;Immune system	Pneumonic
																					-0.0231895	-0.701512	T cells;Immune system	Pneumonic
																					-1.93843	6.5645	T cells;Immune system	Pneumonic
																					3.57947	-11.7658	B cells;Immune system	Pneumonic
																					-0.372016	-15.2099	B cells;Immune system	Pneumonic
																					-0.364036	-11.1749	B cells;Immune system	Pneumonic
																					-7.05984	0.990781	NK cells;Immune system	Pneumonic
																					-4.61874	5.75584	T cells;Immune system	Pneumonic
																					-5.19176	3.35556	NK cells;Immune system	Pneumonic
																					-7.14432	1.98964	NK cells;Immune system	Pneumonic
																					-7.98719	1.16651	NK cells;Immune system	Pneumonic
																					-1.58465	3.05087	T cells;Immune system	Pneumonic
																					-2.98254	7.10415	T cells;Immune system	Pneumonic
																					-2.69639	2.37424	T cells;Immune system	Pneumonic
																					-2.69706	7.364	T cells;Immune system	Pneumonic
																					-1.38526	4.33269	T cells;Immune system	Pneumonic
																					-4.41345	6.09432	T cells;Immune system	Pneumonic
																					-5.06731	6.44028	T cells;Immune system	Pneumonic
																					-4.9417	1.37028	NK cells;Immune system	Pneumonic
																					-3.79665	3.24882	NK cells;Immune system	Pneumonic
																					2.61806	-11.7276	B cells;Immune system	Pneumonic
																					10.1462	1.45813	Monocytes;Immune system	Pneumonic
																					1.94432	-11.8434	B cells;Immune system	Pneumonic
																					-2.58755	-0.685038	NK cells;Immune system	Pneumonic
																					3.12661	-12.1729	B cells;Immune system	Pneumonic
																					2.0575	-12.512	B cells;Immune system	Pneumonic
																					-1.92525	6.68748	T cells;Immune system	Pneumonic
																					-2.7965	-0.65863	NK cells;Immune system	Pneumonic
																					-1.25706	6.3996	T cells;Immune system	Pneumonic
																					-5.92018	0.474755	NK cells;Immune system	Pneumonic
																					9.31366	1.88502	Monocytes;Immune system	Pneumonic
																					-1.559	2.91402	T cells;Immune system	Pneumonic
																					0.107963	5.01586	T cells;Immune system	Pneumonic
																					-0.654981	4.48876	T cells;Immune system	Pneumonic
																					-1.32687	6.12532	T cells;Immune system	Pneumonic
																					-5.36353	4.22195	NK cells;Immune system	Pneumonic
																					-4.85945	5.05105	NK cells;Immune system	Pneumonic
																					-0.708765	2.16744	T cells;Immune system	Pneumonic
																					-6.05232	-0.489778	NK cells;Immune system	Pneumonic
																					-3.12296	1.90496	T cells;Immune system	Pneumonic
																					-1.48717	6.92509	T cells;Immune system	Pneumonic
																					-2.2137	3.36726	T cells;Immune system	Pneumonic
																					1.91201	-10.8531	B cells;Immune system	Pneumonic
																					11.7149	1.39078	Monocytes;Immune system	Pneumonic
																					-1.93206	-13.3363	B cells;Immune system	Pneumonic
																					-0.970725	3.61121	T cells;Immune system	Pneumonic
																					2.00532	-11.8489	B cells;Immune system	Pneumonic
																					-1.60487	-13.0439	B cells;Immune system	Pneumonic
																					-1.60514	7.64447	T cells;Immune system	Pneumonic
																					0.181334	-11.6624	B cells;Immune system	Pneumonic
																					10.5059	-0.0561379	Monocytes;Immune system	Pneumonic
																					-1.05775	1.84883	T cells;Immune system	Pneumonic
																					0.296013	-11.6321	B cells;Immune system	Pneumonic
																					9.94875	2.20518	Monocytes;Immune system	Pneumonic
																					11.8199	-0.55198	Monocytes;Immune system	Pneumonic
																					-6.59705	2.97566	NK cells;Immune system	Pneumonic
																					0.0294188	-13.6355	B cells;Immune system	Pneumonic
																					-1.45318	6.6906	T cells;Immune system	Pneumonic
																					9.9667	-0.567405	Monocytes;Immune system	Pneumonic
																					-1.17283	-15.15	B cells;Immune system	Pneumonic
																					-4.76817	6.74081	T cells;Immune system	Pneumonic
																					-1.18007	0.665954	T cells;Immune system	Pneumonic
																					-9.43364	3.47945	NK cells;Immune system	Pneumonic
																					11.5775	3.10406	Monocytes;Immune system	Pneumonic
																					-2.2532	6.55677	T cells;Immune system	Pneumonic
																					7.85594	3.21375	Monocytes;Immune system	Pneumonic
																					-9.03301	0.629662	NK cells;Immune system	Pneumonic
																					-1.67244	-12.4412	B cells;Immune system	Pneumonic
																					-4.75861	1.47772	NK cells;Immune system	Pneumonic
																					-1.61933	9.17721	T cells;Immune system	Pneumonic
																					-6.28349	1.48137	NK cells;Immune system	Pneumonic
																					-1.82216	4.44484	T cells;Immune system	Pneumonic
																					-0.724586	0.128348	T cells;Immune system	Pneumonic
																					0.562192	4.48994	T cells;Immune system	Pneumonic
																					7.25167	3.30815	Monocytes;Immune system	Pneumonic
																					3.07567	-12.0653	B cells;Immune system	Pneumonic
																					1.27731	-3.44771	T cells;Immune system	Pneumonic
																					-7.51669	0.21001	NK cells;Immune system	Pneumonic
																					-5.80257	3.43655	NK cells;Immune system	Pneumonic
																					-1.10804	-14.5451	B cells;Immune system	Pneumonic
																					12.7353	-0.520183	Monocytes;Immune system	Pneumonic
																					1.99541	-12.8824	B cells;Immune system	Pneumonic
																					-1.53415	7.68437	T cells;Immune system	Pneumonic
																					12.872	1.47031	Monocytes;Immune system	Pneumonic
																					-2.06023	0.0935637	T cells;Immune system	Pneumonic
																					-1.6019	9.22339	T cells;Immune system	Pneumonic
																					-1.94929	7.47458	T cells;Immune system	Pneumonic
																					-5.19081	2.99754	NK cells;Immune system	Pneumonic
																					-2.52099	6.03286	T cells;Immune system	Pneumonic
																					-1.98684	6.46749	T cells;Immune system	Pneumonic
																					2.19005	-12.2859	B cells;Immune system	Pneumonic
																					3.25646	-11.8487	B cells;Immune system	Pneumonic
																					-1.05062	-14.1253	B cells;Immune system	Pneumonic
																					12.8305	0.785498	Monocytes;Immune system	Pneumonic
																					-3.85458	7.36411	T cells;Immune system	Pneumonic
																					8.08475	3.20819	Monocytes;Immune system	Pneumonic
																					8.57946	1.98814	Monocytes;Immune system	Pneumonic
																					-4.25503	3.24422	T cells;Immune system	Pneumonic
																					0.329489	-15.3234	B cells;Immune system	Pneumonic
																					-6.85289	0.0202969	NK cells;Immune system	Pneumonic
																					-6.63188	-0.321069	NK cells;Immune system	Pneumonic
																					-0.820585	3.63302	T cells;Immune system	Pneumonic
																					-1.60393	6.96955	T cells;Immune system	Pneumonic
																					-1.65801	6.51809	T cells;Immune system	Pneumonic
																					0.806479	-13.5111	B cells;Immune system	Pneumonic
																					8.07283	6.22119	Monocytes;Immune system	Pneumonic
																					12.2044	1.70656	Monocytes;Immune system	Pneumonic
																					8.45098	2.4565	Monocytes;Immune system	Pneumonic
																					-5.4056	3.1805	NK cells;Immune system	Pneumonic
																					-1.23396	1.29423	T cells;Immune system	Pneumonic
																					-5.00921	6.73843	T cells;Immune system	Pneumonic
																					-1.61946	0.688964	T cells;Immune system	Pneumonic
																					-5.1076	6.5245	T cells;Immune system	Pneumonic
																					-5.94811	0.216478	NK cells;Immune system	Pneumonic
																					-7.50516	-6.08442	Gamma delta T cells;Immune system	Pneumonic
																					-2.60549	-0.455501	NK cells;Immune system	Pneumonic
																					10.3881	0.990827	Monocytes;Immune system	Pneumonic
																					-1.5888	2.96267	T cells;Immune system	Pneumonic
																					1.02173	-14.3193	B cells;Immune system	Pneumonic
																					-0.715703	3.65949	T cells;Immune system	Pneumonic
																					-8.19313	-4.572	Gamma delta T cells;Immune system	Pneumonic
																					-1.72662	0.232871	T cells;Immune system	Pneumonic
																					-0.403318	5.48492	T cells;Immune system	Pneumonic
																					-3.20509	4.24023	T cells;Immune system	Pneumonic
																					1.45834	-2.02035	T cells;Immune system	Pneumonic
																					-0.381086	3.72658	T cells;Immune system	Pneumonic
																					-9.33448	3.53606	NK cells;Immune system	Pneumonic
																					-3.39544	6.98852	T cells;Immune system	Pneumonic
																					-4.1073	1.58615	NK cells;Immune system	Pneumonic
																					-4.90279	6.37964	T cells;Immune system	Pneumonic
																					-0.374151	5.34793	T cells;Immune system	Pneumonic
																					-1.09584	-15.3162	B cells;Immune system	Pneumonic
																					0.42331	4.83303	T cells;Immune system	Pneumonic
																					7.82827	5.7039	Monocytes;Immune system	Pneumonic
																					10.7655	1.62403	Monocytes;Immune system	Pneumonic
																					-0.974565	9.05634	T cells;Immune system	Pneumonic
																					-0.943067	5.59075	T cells;Immune system	Pneumonic
																					5.48042	-5.03039	B cells;Immune system	Pneumonic
																					-4.88186	3.37446	NK cells;Immune system	Pneumonic
																					12.7226	1.65386	Monocytes;Immune system	Pneumonic
																					10.0687	3.3679	Monocytes;Immune system	Pneumonic
																					-6.32174	1.54461	NK cells;Immune system	Pneumonic
																					-6.97833	-0.312211	NK cells;Immune system	Pneumonic
																					-2.60874	6.22588	T cells;Immune system	Pneumonic
																					-0.0296328	-10.5993	B cells;Immune system	Pneumonic
																					8.32411	3.63832	Monocytes;Immune system	Pneumonic
																					-1.1578	5.28529	T cells;Immune system	Pneumonic
																					7.1782	-4.45779	Plasmacytoid dendritic cells;Immune system	Pneumonic
																					-2.07578	-13.2978	B cells;Immune system	Pneumonic
																					-5.07376	5.89353	T cells;Immune system	Pneumonic
																					-5.67901	3.70767	NK cells;Immune system	Pneumonic
																					4.26422	-11.6295	B cells;Immune system	Pneumonic
																					0.447946	5.04858	T cells;Immune system	Pneumonic
																					7.81998	-1.32448	Dendritic cells;Immune system	Pneumonic
																					4.46	-11.4144	B cells;Immune system	Pneumonic
																					12.7416	0.0428651	Monocytes;Immune system	Pneumonic
																					-5.89064	3.44306	NK cells;Immune system	Pneumonic
																					7.59696	3.26964	Monocytes;Immune system	Pneumonic
																					-1.03509	1.00494	T cells;Immune system	Pneumonic
																					-3.5754	1.81754	NK cells;Immune system	Pneumonic
																					-2.27975	4.2529	T cells;Immune system	Pneumonic
																					-5.33889	0.58057	NK cells;Immune system	Pneumonic
																					-5.81242	1.55757	NK cells;Immune system	Pneumonic
																					10.9166	1.32327	Monocytes;Immune system	Pneumonic
																					-4.50684	-0.256472	NK cells;Immune system	Pneumonic
																					-4.83993	3.12806	T cells;Immune system	Pneumonic
																					0.759767	5.45956	T cells;Immune system	Pneumonic
																					-6.61755	-0.754111	NK cells;Immune system	Pneumonic
																					-1.02604	8.95433	T cells;Immune system	Pneumonic
																					-2.72755	7.37395	T cells;Immune system	Pneumonic
																					-1.77757	-14.0319	B cells;Immune system	Pneumonic
																					-1.88014	6.38428	T cells;Immune system	Pneumonic
																					-2.00911	7.21439	T cells;Immune system	Pneumonic
																					-8.21846	-5.17267	Gamma delta T cells;Immune system	Pneumonic
																					7.08841	-4.43892	Plasmacytoid dendritic cells;Immune system	Pneumonic
																					-5.33322	-0.64997	NK cells;Immune system	Pneumonic
																					-2.77986	0.183269	T cells;Immune system	Pneumonic
																					-8.04624	0.584056	NK cells;Immune system	Pneumonic
																					-0.170163	5.1133	T cells;Immune system	Pneumonic
																					-0.390249	-10.6749	B cells;Immune system	Pneumonic
																					-4.63088	-0.311023	NK cells;Immune system	Pneumonic
																					-7.3106	1.97908	NK cells;Immune system	Pneumonic
																					11.8435	2.35797	Monocytes;Immune system	Pneumonic
																					-5.62065	0.152384	NK cells;Immune system	Pneumonic
																					-1.33518	6.32207	T cells;Immune system	Pneumonic
																					-2.07507	8.85381	T cells;Immune system	Pneumonic
																					5.37713	-5.11985	Plasma cells;Immune system	Pneumonic
																					-5.19646	6.35653	T cells;Immune system	Pneumonic
																					-4.5239	-0.102827	NK cells;Immune system	Pneumonic
																					-3.10023	2.35311	T cells;Immune system	Pneumonic
																					-2.20642	3.70712	T cells;Immune system	Pneumonic
																					-6.99115	-0.183802	NK cells;Immune system	Pneumonic
																					7.80597	6.35315	Monocytes;Immune system	Pneumonic
																					-4.95038	3.70718	NK cells;Immune system	Pneumonic
																					-4.92453	5.05853	T cells;Immune system	Pneumonic
																					-2.19673	1.61678	T cells;Immune system	Pneumonic
																					7.53366	-0.951559	Dendritic cells;Immune system	Pneumonic
																					-7.76217	1.75668	NK cells;Immune system	Pneumonic
																					-0.307299	0.279337	T cells;Immune system	Pneumonic
																					-3.40322	4.06921	T cells;Immune system	Pneumonic
																					-8.67569	1.76418	NK cells;Immune system	Pneumonic
																					-6.55618	3.21738	NK cells;Immune system	Pneumonic
																					-7.69058	0.677615	NK cells;Immune system	Pneumonic
																					-7.54975	-6.07934	Gamma delta T cells;Immune system	Pneumonic
																					0.672955	5.35326	T cells;Immune system	Pneumonic
																					0.841525	-13.9887	B cells;Immune system	Pneumonic
																					-3.44843	-0.243372	NK cells;Immune system	Pneumonic
																					-4.09546	3.7809	T cells;Immune system	Pneumonic
																					-7.98809	1.81975	NK cells;Immune system	Pneumonic
																					-1.24666	6.67991	T cells;Immune system	Pneumonic
																					0.849712	-14.212	B cells;Immune system	Pneumonic
																					12.665	0.582161	Monocytes;Immune system	Pneumonic
																					-2.81	7.57709	T cells;Immune system	Pneumonic
																					-1.87042	7.10224	T cells;Immune system	Pneumonic
																					7.54673	3.24523	Monocytes;Immune system	Pneumonic
																					0.734919	-2.13328	T cells;Immune system	Pneumonic
																					0.708243	4.68527	T cells;Immune system	Pneumonic
																					7.07009	3.12739	Monocytes;Immune system	Pneumonic
																					1.25107	4.12597	T cells;Immune system	Pneumonic
																					-0.585489	-0.108373	T cells;Immune system	Pneumonic
																					-4.08692	4.17937	T cells;Immune system	Pneumonic
																					7.86024	3.24755	Monocytes;Immune system	Pneumonic
																					0.470601	-14.7964	B cells;Immune system	Pneumonic
																					11.9292	1.71695	Monocytes;Immune system	Pneumonic
																					-1.45678	6.48454	T cells;Immune system	Pneumonic
																					1.36655	-2.82699	T cells;Immune system	Pneumonic
																					-0.903453	1.80155	T cells;Immune system	Pneumonic
																					-0.588421	-10.8185	B cells;Immune system	Pneumonic
																					-0.186841	-10.5803	B cells;Immune system	Pneumonic
																					-0.978319	4.12087	T cells;Immune system	Pneumonic
																					-0.291495	-10.5287	B cells;Immune system	Pneumonic
																					-1.26882	7.28823	T cells;Immune system	Pneumonic
																					-1.79056	6.90188	T cells;Immune system	Pneumonic
																					0.760509	-14.1334	B cells;Immune system	Pneumonic
																					11.5933	3.17633	Monocytes;Immune system	Pneumonic
																					10.0229	2.29675	Monocytes;Immune system	Pneumonic
																					-1.30362	6.97194	T cells;Immune system	Pneumonic
																					2.72272	-12.5866	B cells;Immune system	Pneumonic
																					11.3896	0.134131	Monocytes;Immune system	Pneumonic
																					-1.75718	6.66575	T cells;Immune system	Pneumonic
																					12.3729	0.0676068	Monocytes;Immune system	Pneumonic
																					-0.706891	0.134479	T cells;Immune system	Pneumonic
																					-1.31658	-15.1866	B cells;Immune system	Pneumonic
																					12.1812	1.20333	Monocytes;Immune system	Pneumonic
																					-5.16267	3.07265	NK cells;Immune system	Pneumonic
																					-3.31973	0.0200756	NK cells;Immune system	Pneumonic
																					-8.1343	-3.78211	Gamma delta T cells;Immune system	Pneumonic
																					-2.51713	6.06487	T cells;Immune system	Pneumonic
																					-3.01472	0.61833	T cells;Immune system	Pneumonic
																					-0.54232	-10.9771	B cells;Immune system	Pneumonic
																					-3.77456	4.56999	T cells;Immune system	Pneumonic
																					-5.29291	2.99193	NK cells;Immune system	Pneumonic
																					-4.05767	2.35172	NK cells;Immune system	Pneumonic
																					-4.71187	3.05095	NK cells;Immune system	Pneumonic
																					10.6492	2.40216	Monocytes;Immune system	Pneumonic
																					11.5983	2.14089	Monocytes;Immune system	Pneumonic
																					-4.7154	6.43934	T cells;Immune system	Pneumonic
																					-7.66273	-4.80115	Gamma delta T cells;Immune system	Pneumonic
																					-4.87218	5.60952	T cells;Immune system	Pneumonic
																					-8.45136	1.26045	NK cells;Immune system	Pneumonic
																					-0.69551	-10.9336	B cells;Immune system	Pneumonic
																					-2.76451	4.01597	NK cells;Immune system	Pneumonic
																					-6.30894	-0.130939	NK cells;Immune system	Pneumonic
																					11.5415	2.45803	Monocytes;Immune system	Pneumonic
																					-0.737962	0.601088	T cells;Immune system	Pneumonic
																					-7.26504	1.82234	NK cells;Immune system	Pneumonic
																					9.37197	2.85138	Monocytes;Immune system	Pneumonic
																					-6.7149	0.201436	NK cells;Immune system	Pneumonic
																					8.67364	3.13711	Monocytes;Immune system	Pneumonic
																					-2.3239	6.41272	T cells;Immune system	Pneumonic
																					7.95831	5.97844	Monocytes;Immune system	Pneumonic
																					0.173714	-2.44242	T cells;Immune system	Pneumonic
																					-5.21038	4.25971	T cells;Immune system	Pneumonic
																					0.60642	-13.1041	B cells;Immune system	Pneumonic
																					-4.09683	5.85406	T cells;Immune system	Pneumonic
																					-2.50237	5.22615	T cells;Immune system	Pneumonic
																					-1.86205	7.24931	T cells;Immune system	Pneumonic
																					-7.10981	-1.32327	NK cells;Immune system	Pneumonic
																					-0.244564	-10.4991	B cells;Immune system	Pneumonic
																					-1.53662	-12.3828	B cells;Immune system	Pneumonic
																					-1.58268	-14.9393	B cells;Immune system	Pneumonic
																					2.8385	-11.2562	B cells;Immune system	Pneumonic
																					-2.08148	3.88937	Gamma delta T cells;Immune system	Pneumonic
																					-2.98002	7.23644	T cells;Immune system	Pneumonic
																					-2.86851	5.33208	T cells;Immune system	Pneumonic
																					0.144784	-0.674721	Gamma delta T cells;Immune system	Pneumonic
																					-1.28047	3.44301	T cells;Immune system	Pneumonic
																					-6.69648	3.31293	NK cells;Immune system	Pneumonic
																					2.34546	-10.8926	B cells;Immune system	Pneumonic
																					-3.2693	3.45234	T cells;Immune system	Pneumonic
																					11.8416	2.61118	Monocytes;Immune system	Pneumonic
																					-1.30011	-15.205	B cells;Immune system	Pneumonic
																					-0.099847	3.56697	T cells;Immune system	Pneumonic
																					-1.82402	4.85625	T cells;Immune system	Pneumonic
																					-5.73689	-0.0368047	Gamma delta T cells;Immune system	Pneumonic
																					0.781608	4.68433	T cells;Immune system	Pneumonic
																					-1.15688	1.14199	T cells;Immune system	Pneumonic
																					-1.19164	6.01792	T cells;Immune system	Pneumonic
																					-4.86143	3.62641	NK cells;Immune system	Pneumonic
																					-1.76274	-12.5683	B cells;Immune system	Pneumonic
																					-0.608905	4.24442	T cells;Immune system	Pneumonic
																					-7.02498	-1.26875	NK cells;Immune system	Pneumonic
																					-1.51971	-12.4157	B cells;Immune system	Pneumonic
																					0.448357	-10.5905	B cells;Immune system	Pneumonic
																					0.0355378	-11.3606	B cells;Immune system	Pneumonic
																					-4.34849	3.37867	NK cells;Immune system	Pneumonic
																					-6.39352	2.19452	NK cells;Immune system	Pneumonic
																					-7.64053	0.443211	NK cells;Immune system	Pneumonic
																					0.737955	-14.4877	B cells;Immune system	Pneumonic
																					11.7788	0.571297	Monocytes;Immune system	Pneumonic
																					-1.71806	2.93703	T cells;Immune system	Pneumonic
																					-0.272664	-10.7041	B cells;Immune system	Pneumonic
																					2.57743	-10.5644	B cells;Immune system	Pneumonic
																					7.57106	3.3325	Monocytes;Immune system	Pneumonic
																					7.00973	3.44378	Monocytes;Immune system	Pneumonic
																					-5.40887	3.96761	NK cells;Immune system	Pneumonic
																					-0.00172422	-13.8234	B cells;Immune system	Pneumonic
																					-7.6596	-0.5674	NK cells;Immune system	Pneumonic
																					0.0750705	4.44464	T cells;Immune system	Pneumonic
																					-7.0788	1.08333	NK cells;Immune system	Pneumonic
																					-7.78761	-0.416682	NK cells;Immune system	Pneumonic
																					-5.30253	3.18205	NK cells;Immune system	Pneumonic
																					-0.857537	-14.5897	B cells;Immune system	Pneumonic
																					-6.24841	2.23653	NK cells;Immune system	Pneumonic
																					11.0845	1.41402	Monocytes;Immune system	Pneumonic
																					7.7929	5.86677	Monocytes;Immune system	Pneumonic
																					-1.89692	4.39919	T cells;Immune system	Pneumonic
																					-3.5565	1.90027	NK cells;Immune system	Pneumonic
																					-7.11322	-1.11169	NK cells;Immune system	Pneumonic
																					-5.06843	2.94156	NK cells;Immune system	Pneumonic
																					-2.24575	4.65646	T cells;Immune system	Pneumonic
																					2.28885	-10.6421	B cells;Immune system	Pneumonic
																					-3.89682	-0.102596	NK cells;Immune system	Pneumonic
																					-5.2274	-0.308303	NK cells;Immune system	Pneumonic
																					10.7222	2.65861	Monocytes;Immune system	Pneumonic
																					-2.12169	9.01563	T cells;Immune system	Pneumonic
																					-0.37513	-10.5845	B cells;Immune system	Pneumonic
																					-4.22786	1.50847	NK cells;Immune system	Pneumonic
																					-2.89157	5.69808	T cells;Immune system	Pneumonic
																					0.131047	-13.075	B cells;Immune system	Pneumonic
																					-5.43877	-0.450579	NK cells;Immune system	Pneumonic
																					-0.37547	5.48195	T cells;Immune system	Pneumonic
																					-5.95331	0.653967	NK cells;Immune system	Pneumonic
																					-2.52837	3.80662	T cells;Immune system	Pneumonic
																					-1.39865	0.953757	T cells;Immune system	Pneumonic
																					-3.0323	7.38325	T cells;Immune system	Pneumonic
																					-2.28462	4.30074	T cells;Immune system	Pneumonic
																					-0.315549	4.28631	T cells;Immune system	Pneumonic
																					-5.23092	4.3476	NK cells;Immune system	Pneumonic
																					-1.89731	0.69208	T cells;Immune system	Pneumonic
																					-0.083553	4.97289	T cells;Immune system	Pneumonic
																					-5.20446	3.55118	NK cells;Immune system	Pneumonic
																					-2.14308	7.46494	T cells;Immune system	Pneumonic
																					-5.30401	3.6841	NK cells;Immune system	Pneumonic
																					0.844434	-12.7603	B cells;Immune system	Pneumonic
																					-0.408607	-14.8166	B cells;Immune system	Pneumonic
																					8.79855	2.77449	Monocytes;Immune system	Pneumonic
																					-8.28607	3.00778	NK cells;Immune system	Pneumonic
																					-1.72001	7.85137	T cells;Immune system	Pneumonic
																					-7.34546	0.846948	NK cells;Immune system	Pneumonic
																					-4.6796	3.15246	NK cells;Immune system	Pneumonic
																					-2.24297	1.38649	T cells;Immune system	Pneumonic
																					-0.186399	-15.1781	B cells;Immune system	Pneumonic
																					-2.30469	0.000466362	T cells;Immune system	Pneumonic
																					-8.12567	-4.0074	Gamma delta T cells;Immune system	Pneumonic
																					-6.43697	2.85792	NK cells;Immune system	Pneumonic
																					-1.48348	9.06323	T cells;Immune system	Pneumonic
																					10.2777	1.05253	Monocytes;Immune system	Pneumonic
																					-2.32672	6.20276	T cells;Immune system	Pneumonic
																					-2.23386	2.00454	T cells;Immune system	Pneumonic
																					8.00979	6.28421	Monocytes;Immune system	Pneumonic
																					12.436	1.16987	Monocytes;Immune system	Pneumonic
																					0.542997	4.36244	T cells;Immune system	Pneumonic
																					-1.60794	4.98381	T cells;Immune system	Pneumonic
																					8.13927	3.24129	Monocytes;Immune system	Pneumonic
																					-5.66646	2.46692	NK cells;Immune system	Pneumonic
																					-5.0104	1.38543	NK cells;Immune system	Pneumonic
																					-0.986517	0.400378	T cells;Immune system	Pneumonic
																					0.727528	-13.5468	B cells;Immune system	Pneumonic
																					9.4824	1.33321	Monocytes;Immune system	Pneumonic
																					-4.8068	6.03235	T cells;Immune system	Pneumonic
																					-1.90795	1.32436	T cells;Immune system	Pneumonic
																					-2.5822	5.43977	T cells;Immune system	Pneumonic
																					-9.07093	2.88285	NK cells;Immune system	Pneumonic
																					-4.32498	2.42552	NK cells;Immune system	Pneumonic
																					1.01525	-3.0762	T cells;Immune system	Pneumonic
																					-5.8065	0.376025	NK cells;Immune system	Pneumonic
																					12.3243	1.1639	Monocytes;Immune system	Pneumonic
																					12.4196	2.35934	Monocytes;Immune system	Pneumonic
																					1.29821	-1.28378	T cells;Immune system	Pneumonic
																					-7.93798	-0.0424704	NK cells;Immune system	Pneumonic
																					1.02701	4.3311	T cells;Immune system	Pneumonic
																					6.88641	3.4467	Monocytes;Immune system	Pneumonic
																					-6.69822	0.587458	NK cells;Immune system	Pneumonic
																					0.682313	3.46145	T cells;Immune system	Pneumonic
																					0.548838	3.71292	T cells;Immune system	Pneumonic
																					-5.05198	3.54928	NK cells;Immune system	Pneumonic
																					-1.69203	-13.9564	B cells;Immune system	Pneumonic
																					-5.12686	6.83441	T cells;Immune system	Pneumonic
																					-1.72349	2.96382	T cells;Immune system	Pneumonic
																					-5.13699	6.11431	T cells;Immune system	Pneumonic
																					10.3721	2.06186	Monocytes;Immune system	Pneumonic
																					-4.32544	3.43544	T cells;Immune system	Pneumonic
																					9.07202	1.95124	Monocytes;Immune system	Pneumonic
																					-2.01471	5.85978	T cells;Immune system	Pneumonic
																					-7.66021	-0.558585	NK cells;Immune system	Pneumonic
																					-4.13004	4.48277	T cells;Immune system	Pneumonic
																					-1.48363	-12.6697	B cells;Immune system	Pneumonic
																					-7.46769	1.71882	NK cells;Immune system	Pneumonic
																					-1.17986	6.45023	T cells;Immune system	Pneumonic
																					11.7193	-0.257117	Monocytes;Immune system	Pneumonic
																					11.6542	-0.161045	Monocytes;Immune system	Pneumonic
																					1.28713	-3.8699	T cells;Immune system	Pneumonic
																					-5.02409	5.78012	T cells;Immune system	Pneumonic
																					-1.22057	5.13697	T cells;Immune system	Pneumonic
																					-7.86498	-0.65302	NK cells;Immune system	Pneumonic
																					-5.52405	3.18215	NK cells;Immune system	Pneumonic
																					-1.40911	1.40771	T cells;Immune system	Pneumonic
																					8.00606	-1.2202	Dendritic cells;Immune system	Pneumonic
																					12.3852	2.00553	Monocytes;Immune system	Pneumonic
																					0.46237	-14.9882	B cells;Immune system	Pneumonic
																					-5.71727	2.49101	NK cells;Immune system	Pneumonic
																					1.61686	-12.3816	B cells;Immune system	Pneumonic
																					-6.49259	3.34469	NK cells;Immune system	Pneumonic
																					12.1743	2.92384	Monocytes;Immune system	Pneumonic
																					2.9317	-12.7173	B cells;Immune system	Pneumonic
																					-2.76569	4.66271	T cells;Immune system	Pneumonic
																					-4.16871	1.80132	NK cells;Immune system	Pneumonic
																					13.0012	-0.540464	Monocytes;Immune system	Pneumonic
																					0.421535	-12.2417	B cells;Immune system	Pneumonic
																					1.05855	4.96257	T cells;Immune system	Pneumonic
																					-7.64053	0.881322	NK cells;Immune system	Pneumonic
																					9.66464	2.79277	Monocytes;Immune system	Pneumonic
																					-5.06348	0.509134	Gamma delta T cells;Immune system	Pneumonic
																					-6.94186	-0.172307	NK cells;Immune system	Pneumonic
																					-7.8634	-3.92188	Gamma delta T cells;Immune system	Pneumonic
																					2.23749	-12.941	B cells;Immune system	Pneumonic
																					-5.01146	5.83308	T cells;Immune system	Pneumonic
																					-8.04106	0.903926	NK cells;Immune system	Pneumonic
																					-1.79356	8.68924	T cells;Immune system	Pneumonic
																					-1.00045	8.87622	T cells;Immune system	Pneumonic
																					0.874229	5.08357	T cells;Immune system	Pneumonic
																					-0.314054	-10.4923	B cells;Immune system	Pneumonic
																					-7.84449	1.76632	NK cells;Immune system	Pneumonic
																					-1.24798	1.11234	T cells;Immune system	Pneumonic
																					-8.12119	-3.84729	Gamma delta T cells;Immune system	Pneumonic
																					-4.06875	-0.308751	NK cells;Immune system	Pneumonic
																					-1.07955	4.46669	T cells;Immune system	Pneumonic
																					-8.58688	0.571598	NK cells;Immune system	Pneumonic
																					1.86363	-11.1793	B cells;Immune system	Pneumonic
																					9.17566	-0.534698	Dendritic cells;Immune system	Pneumonic
																					-6.4959	1.38566	NK cells;Immune system	Pneumonic
																					-4.60829	1.5306	NK cells;Immune system	Pneumonic
																					7.99392	5.29071	Monocytes;Immune system	Pneumonic
																					2.02513	-11.9635	B cells;Immune system	Pneumonic
																					9.20473	1.55911	Monocytes;Immune system	Pneumonic
																					-6.21477	3.64989	NK cells;Immune system	Pneumonic
																					11.4178	1.72285	Monocytes;Immune system	Pneumonic
																					1.10089	5.26605	T cells;Immune system	Pneumonic
																					-7.52955	-5.89697	Gamma delta T cells;Immune system	Pneumonic
																					2.75775	-12.321	B cells;Immune system	Pneumonic
																					-5.19199	5.64557	T cells;Immune system	Pneumonic
																					-4.38493	4.23715	NK cells;Immune system	Pneumonic
																					-7.27057	-0.860268	NK cells;Immune system	Pneumonic
																					-9.14695	1.12014	NK cells;Immune system	Pneumonic
																					-5.10811	3.0116	NK cells;Immune system	Pneumonic
																					-8.30777	-0.237691	NK cells;Immune system	Pneumonic
																					-0.49921	-15.2712	B cells;Immune system	Pneumonic
																					11.624	-0.692885	Monocytes;Immune system	Pneumonic
																					-2.4646	7.80796	T cells;Immune system	Pneumonic
																					10.4735	1.97599	Monocytes;Immune system	Pneumonic
																					-2.73269	8.55849	T cells;Immune system	Pneumonic
																					0.207489	5.82629	T cells;Immune system	Pneumonic
																					-2.53061	3.93917	T cells;Immune system	Pneumonic
																					-7.1049	0.141245	NK cells;Immune system	Pneumonic
																					-4.4089	7.20977	T cells;Immune system	Pneumonic
																					1.2744	4.27415	T cells;Immune system	Pneumonic
																					-7.54569	-5.72471	Gamma delta T cells;Immune system	Pneumonic
																					5.28466	-5.20658	Plasma cells;Immune system	Pneumonic
																					8.83544	1.37649	Monocytes;Immune system	Pneumonic
																					-3.06643	-0.14374	NK cells;Immune system	Pneumonic
																					6.90165	3.47197	Monocytes;Immune system	Pneumonic
																					-1.98695	0.492491	T cells;Immune system	Pneumonic
																					12.7101	1.96752	Monocytes;Immune system	Pneumonic
																					-5.74354	2.43974	NK cells;Immune system	Pneumonic
																					-1.13785	1.401	T cells;Immune system	Pneumonic
																					-1.43336	6.85542	T cells;Immune system	Pneumonic
																					7.40333	3.238	Monocytes;Immune system	Pneumonic
																					-1.85283	4.16935	T cells;Immune system	Pneumonic
																					-1.89253	7.66244	T cells;Immune system	Pneumonic
																					-6.77286	2.32724	NK cells;Immune system	Pneumonic
																					-7.00702	1.42265	NK cells;Immune system	Pneumonic
																					-4.70768	1.2496	NK cells;Immune system	Pneumonic
																					-4.71845	4.49779	T cells;Immune system	Pneumonic
																					-6.58879	0.981768	NK cells;Immune system	Pneumonic
																					12.5072	0.96771	Monocytes;Immune system	Pneumonic
																					-4.30343	-0.133526	NK cells;Immune system	Pneumonic
																					-4.8866	5.94502	T cells;Immune system	Pneumonic
																					0.926665	5.53487	T cells;Immune system	Pneumonic
																					-5.62892	2.68659	NK cells;Immune system	Pneumonic
																					0.882269	-14.0857	B cells;Immune system	Pneumonic
																					0.8208	5.38924	T cells;Immune system	Pneumonic
																					-4.70041	5.13606	T cells;Immune system	Pneumonic
																					0.391006	-13.269	B cells;Immune system	Pneumonic
																					-8.79577	2.61426	NK cells;Immune system	Pneumonic
																					-5.69352	2.51265	NK cells;Immune system	Pneumonic
																					-0.509798	-10.7203	B cells;Immune system	Pneumonic
																					-7.84112	-0.0211293	NK cells;Immune system	Pneumonic
																					-1.56939	8.47741	T cells;Immune system	Pneumonic
																					0.776329	-3.59808	T cells;Immune system	Pneumonic
																					-3.4292	6.96601	T cells;Immune system	Pneumonic
																					-1.83342	7.40909	T cells;Immune system	Pneumonic
																					-5.49153	2.51623	NK cells;Immune system	Pneumonic
																					1.15407	4.45974	T cells;Immune system	Pneumonic
																					-3.08492	-0.0427471	NK cells;Immune system	Pneumonic
																					-2.72859	1.13489	T cells;Immune system	Pneumonic
																					11.2143	-0.546952	Monocytes;Immune system	Pneumonic
																					0.126633	5.10662	T cells;Immune system	Pneumonic
																					-0.731049	3.42813	T cells;Immune system	Pneumonic
																					-1.87838	0.204778	T cells;Immune system	Pneumonic
																					-2.02852	7.1882	T cells;Immune system	Pneumonic
																					-3.19931	1.46593	NK cells;Immune system	Pneumonic
																					-5.80999	2.81068	NK cells;Immune system	Pneumonic
																					-7.82238	-4.79709	Gamma delta T cells;Immune system	Pneumonic
																					-7.2173	-5.03536	Gamma delta T cells;Immune system	Pneumonic
																					-1.47206	1.25945	T cells;Immune system	Pneumonic
																					-7.16725	-4.96338	Gamma delta T cells;Immune system	Pneumonic
																					-7.42856	-0.957977	NK cells;Immune system	Pneumonic
																					-8.22691	2.03485	NK cells;Immune system	Pneumonic
																					7.70492	-1.55136	Dendritic cells;Immune system	Pneumonic
																					12.2927	2.31899	Monocytes;Immune system	Pneumonic
																					-1.62222	7.87535	T cells;Immune system	Pneumonic
																					-2.72235	6.53653	T cells;Immune system	Pneumonic
																					-0.440055	5.00549	T cells;Immune system	Pneumonic
																					-3.36075	0.0329396	NK cells;Immune system	Pneumonic
																					2.53241	-10.9273	B cells;Immune system	Pneumonic
																					-3.83737	-0.248236	NK cells;Immune system	Pneumonic
																					2.01602	-11.2982	B cells;Immune system	Pneumonic
																					2.48109	-11.1346	B cells;Immune system	Pneumonic
																					-4.14388	4.40961	T cells;Immune system	Pneumonic
																					-4.45262	3.37103	T cells;Immune system	Pneumonic
																					-0.497046	-10.5084	B cells;Immune system	Pneumonic
																					-0.649594	-10.6344	B cells;Immune system	Pneumonic
																					-0.971297	-14.9853	B cells;Immune system	Pneumonic
																					-0.858283	-14.977	B cells;Immune system	Pneumonic
																					-0.120491	-14.6226	B cells;Immune system	Pneumonic
																					-2.31461	-0.179211	NK cells;Immune system	Pneumonic
																					-0.624182	0.653332	T cells;Immune system	Pneumonic
																					8.39958	3.66917	Monocytes;Immune system	Pneumonic
																					-1.34815	5.77139	T cells;Immune system	Pneumonic
																					0.343398	-13.4133	B cells;Immune system	Pneumonic
																					-6.04766	-0.815029	NK cells;Immune system	Pneumonic
																					-6.72306	1.17819	NK cells;Immune system	Pneumonic
																					1.18813	-2.45093	T cells;Immune system	Pneumonic
																					-3.24738	-0.266118	NK cells;Immune system	Pneumonic
																					-4.55981	4.21918	T cells;Immune system	Pneumonic
																					13.1644	0.457338	Monocytes;Immune system	Pneumonic
																					-5.31041	2.69771	NK cells;Immune system	Pneumonic
																					0.778737	-2.17699	T cells;Immune system	Pneumonic
																					-1.56556	5.58534	T cells;Immune system	Pneumonic
																					-1.29317	5.91857	T cells;Immune system	Pneumonic
																					8.69252	2.00753	Monocytes;Immune system	Pneumonic
																					7.18305	3.43521	Monocytes;Immune system	Pneumonic
																					2.87512	-11.4749	B cells;Immune system	Pneumonic
																					-6.4429	0.639229	NK cells;Immune system	Pneumonic
																					-2.60187	7.69938	T cells;Immune system	Pneumonic
																					-2.92524	0.254735	NK cells;Immune system	Pneumonic
																					-7.90633	0.863975	NK cells;Immune system	Pneumonic
																					-4.5698	2.82282	NK cells;Immune system	Pneumonic
																					-4.06295	2.20441	NK cells;Immune system	Pneumonic
																					9.46081	1.00193	Monocytes;Immune system	Pneumonic
																					-6.04702	3.54622	NK cells;Immune system	Pneumonic
																					-5.23969	3.42165	NK cells;Immune system	Pneumonic
																					7.90703	5.78753	Monocytes;Immune system	Pneumonic
																					0.857603	-14.5886	B cells;Immune system	Pneumonic
																					-6.51312	1.22284	NK cells;Immune system	Pneumonic
																					2.57069	-11.1948	B cells;Immune system	Pneumonic
																					-4.41448	7.21299	T cells;Immune system	Pneumonic
																					-8.56825	1.66443	NK cells;Immune system	Pneumonic
																					-3.55797	4.10533	T cells;Immune system	Pneumonic
																					-7.49524	1.65567	NK cells;Immune system	Pneumonic
																					-2.19449	-0.586043	NK cells;Immune system	Pneumonic
																					-3.26283	6.39843	T cells;Immune system	Pneumonic
																					-1.58258	7.32449	T cells;Immune system	Pneumonic
																					7.38845	5.57117	Monocytes;Immune system	Pneumonic
																					-3.74766	0.341587	NK cells;Immune system	Pneumonic
																					-9.05822	2.57886	NK cells;Immune system	Pneumonic
																					1.00138	4.74989	T cells;Immune system	Pneumonic
																					1.00623	5.48123	T cells;Immune system	Pneumonic
																					-3.22801	6.68473	T cells;Immune system	Pneumonic
																					-8.1076	-3.95673	Gamma delta T cells;Immune system	Pneumonic
																					-1.67947	6.24212	T cells;Immune system	Pneumonic
																					-0.678546	5.86915	T cells;Immune system	Pneumonic
																					-0.963488	8.92211	T cells;Immune system	Pneumonic
																					-1.91674	-13.3395	B cells;Immune system	Pneumonic
																					-0.434384	-10.9518	B cells;Immune system	Pneumonic
																					0.464058	4.58018	T cells;Immune system	Pneumonic
																					-4.93764	6.7818	T cells;Immune system	Pneumonic
																					11.9856	1.93388	Monocytes;Immune system	Pneumonic
																					9.90067	0.663739	Monocytes;Immune system	Pneumonic
																					-1.76707	7.72124	T cells;Immune system	Pneumonic
																					-2.30545	6.57088	T cells;Immune system	Pneumonic
																					2.35479	-11.6564	B cells;Immune system	Pneumonic
																					10.1234	0.616645	Monocytes;Immune system	Pneumonic
																					0.0141825	-11.369	B cells;Immune system	Pneumonic
																					-6.47585	1.10239	NK cells;Immune system	Pneumonic
																					-9.20965	0.906356	T cells;Immune system	Pneumonic
																					-8.95961	0.870964	NK cells;Immune system	Pneumonic
																					-1.49141	6.79277	T cells;Immune system	Pneumonic
																					-4.86483	-0.472308	NK cells;Immune system	Pneumonic
																					-7.24391	-0.493232	NK cells;Immune system	Pneumonic
																					0.309491	5.82162	T cells;Immune system	Pneumonic
																					-4.82619	4.32123	T cells;Immune system	Pneumonic
																					11.9413	2.42201	Monocytes;Immune system	Pneumonic
																					11.3227	3.38302	Monocytes;Immune system	Pneumonic
																					-4.92785	3.4933	NK cells;Immune system	Pneumonic
																					-2.09332	8.73101	T cells;Immune system	Pneumonic
																					-1.57135	-14.1836	B cells;Immune system	Pneumonic
																					2.45901	-11.0416	B cells;Immune system	Pneumonic
																					1.75338	-12.9032	B cells;Immune system	Pneumonic
																					0.622684	-14.8769	B cells;Immune system	Pneumonic
																					-7.28844	1.84371	NK cells;Immune system	Pneumonic
																					6.95049	3.3835	Monocytes;Immune system	Pneumonic
																					-5.21407	3.51668	NK cells;Immune system	Pneumonic
																					-1.7281	0.716507	T cells;Immune system	Pneumonic
																					1.22758	4.95981	T cells;Immune system	Pneumonic
																					11.3658	3.21106	Monocytes;Immune system	Pneumonic
																					-4.44298	2.42148	NK cells;Immune system	Pneumonic
																					-5.23823	4.0765	NK cells;Immune system	Pneumonic
																					0.625787	5.23506	T cells;Immune system	Pneumonic
																					-4.0904	6.2759	T cells;Immune system	Pneumonic
																					-6.03208	-0.127301	NK cells;Immune system	Pneumonic
																					-5.12671	4.40431	T cells;Immune system	Pneumonic
																					-2.22035	7.02407	T cells;Immune system	Pneumonic
																					-0.701044	0.753405	T cells;Immune system	Pneumonic
																					9.75229	1.37587	Monocytes;Immune system	Pneumonic
																					-0.965322	1.29426	T cells;Immune system	Pneumonic
																					-6.39746	2.26304	NK cells;Immune system	Pneumonic
																					-2.63413	7.50546	T cells;Immune system	Pneumonic
																					-9.11798	1.01268	NK cells;Immune system	Pneumonic
																					-4.06237	2.588	NK cells;Immune system	Pneumonic
																					-2.2073	7.64396	T cells;Immune system	Pneumonic
																					7.15929	3.20891	Monocytes;Immune system	Pneumonic
																					2.9166	-12.2918	B cells;Immune system	Pneumonic
																					11.6919	-0.821192	Monocytes;Immune system	Pneumonic
																					-4.98167	5.87301	T cells;Immune system	Pneumonic
																					8.7907	2.24013	Monocytes;Immune system	Pneumonic
																					0.750339	3.57903	T cells;Immune system	Pneumonic
																					0.716528	-4.08493	T cells;Immune system	Pneumonic
																					-6.44441	-0.444338	NK cells;Immune system	Pneumonic
																					-5.66283	3.45766	NK cells;Immune system	Pneumonic
																					-1.34997	-15.2189	B cells;Immune system	Pneumonic
																					-5.09086	6.71138	T cells;Immune system	Pneumonic
																					-4.01875	4.60035	T cells;Immune system	Pneumonic
																					-9.2389	3.16471	NK cells;Immune system	Pneumonic
																					-5.77846	1.26823	NK cells;Immune system	Pneumonic
																					-3.13028	6.95496	T cells;Immune system	Pneumonic
																					-1.8368	7.57414	T cells;Immune system	Pneumonic
																					1.21937	-13.0891	B cells;Immune system	Pneumonic
																					-2.58015	8.29325	T cells;Immune system	Pneumonic
																					-6.64542	3.2108	NK cells;Immune system	Pneumonic
																					1.24695	4.91226	T cells;Immune system	Pneumonic
																					-2.58544	4.35663	T cells;Immune system	Pneumonic
																					9.35192	2.06992	Monocytes;Immune system	Pneumonic
																					7.58625	-1.11789	Dendritic cells;Immune system	Pneumonic
																					-6.19399	-0.925349	NK cells;Immune system	Pneumonic
																					2.77528	-10.9597	B cells;Immune system	Pneumonic
																					-1.82562	0.494573	T cells;Immune system	Pneumonic
																					-0.205967	-0.772584	T cells;Immune system	Pneumonic
																					-2.75436	3.83773	T cells;Immune system	Pneumonic
																					-5.23385	4.4692	NK cells;Immune system	Pneumonic
																					8.64796	1.73762	Monocytes;Immune system	Pneumonic
																					-2.07432	-13.1647	B cells;Immune system	Pneumonic
																					-2.79368	5.55898	T cells;Immune system	Pneumonic
																					-2.47187	0.884775	T cells;Immune system	Pneumonic
																					-2.91355	7.68272	T cells;Immune system	Pneumonic
																					-1.9092	4.82794	T cells;Immune system	Pneumonic
																					-3.64528	6.62955	T cells;Immune system	Pneumonic
																					-2.29186	0.138167	T cells;Immune system	Pneumonic
																					-1.75099	7.47309	T cells;Immune system	Pneumonic
																					-3.29736	0.697673	NK cells;Immune system	Pneumonic
																					-2.52743	1.59794	T cells;Immune system	Pneumonic
																					6.84146	3.69805	Monocytes;Immune system	Pneumonic
																					-2.68738	4.59088	T cells;Immune system	Pneumonic
																					-1.39723	0.444247	T cells;Immune system	Pneumonic
																					-4.17395	1.19412	NK cells;Immune system	Pneumonic
																					-7.42306	0.951138	NK cells;Immune system	Pneumonic
																					3.30457	-12.3893	B cells;Immune system	Pneumonic
																					-2.05968	7.22668	T cells;Immune system	Pneumonic
																					-2.25999	4.50012	T cells;Immune system	Pneumonic
																					-5.56342	3.49044	NK cells;Immune system	Pneumonic
																					-2.46887	4.21657	T cells;Immune system	Pneumonic
																					-8.12431	-3.72632	Gamma delta T cells;Immune system	Pneumonic
																					-1.70095	-12.5063	B cells;Immune system	Pneumonic
																					-5.69013	-0.839953	NK cells;Immune system	Pneumonic
																					1.23309	-2.55541	T cells;Immune system	Pneumonic
																					-0.494634	3.97033	T cells;Immune system	Pneumonic
																					-7.48098	-5.37183	Gamma delta T cells;Immune system	Pneumonic
																					1.49928	-12.6258	B cells;Immune system	Pneumonic
																					-3.10841	0.253435	T cells;Immune system	Pneumonic
																					3.19938	-11.473	B cells;Immune system	Pneumonic
																					-5.53218	3.97364	NK cells;Immune system	Pneumonic
																					1.74915	-10.8273	B cells;Immune system	Pneumonic
																					-0.949993	5.97334	T cells;Immune system	Pneumonic
																					-3.07573	7.42527	T cells;Immune system	Pneumonic
																					1.30965	4.51516	T cells;Immune system	Pneumonic
																					-6.26619	2.01561	NK cells;Immune system	Pneumonic
																					-7.04915	-1.23825	NK cells;Immune system	Pneumonic
																					9.58284	0.730157	Monocytes;Immune system	Pneumonic
																					8.19422	-0.260228	Dendritic cells;Immune system	Pneumonic
																					-2.06649	7.51779	T cells;Immune system	Pneumonic
																					-0.921896	-13.3892	B cells;Immune system	Pneumonic
																					-4.83727	6.43095	T cells;Immune system	Pneumonic
																					0.169568	-11.6158	B cells;Immune system	Pneumonic
																					0.1432	-13.3901	B cells;Immune system	Pneumonic
																					2.15523	-12.8815	B cells;Immune system	Pneumonic
																					-1.58474	7.64247	T cells;Immune system	Pneumonic
																					4.18639	-11.7576	B cells;Immune system	Pneumonic
																					-1.72815	0.493929	T cells;Immune system	Pneumonic
																					-0.591344	-1.15384	T cells;Immune system	Pneumonic
																					-5.17381	6.62375	T cells;Immune system	Pneumonic
																					2.39433	-11.4313	B cells;Immune system	Pneumonic
																					11.1102	2.63398	Monocytes;Immune system	Pneumonic
																					7.68181	-1.40173	Dendritic cells;Immune system	Pneumonic
																					-1.85978	-12.8653	B cells;Immune system	Pneumonic
																					-1.90719	6.94725	T cells;Immune system	Pneumonic
																					-2.44053	7.8205	T cells;Immune system	Pneumonic
																					-2.34283	1.71347	T cells;Immune system	Pneumonic
																					-3.27684	0.769026	T cells;Immune system	Pneumonic
																					7.91147	3.22383	Monocytes;Immune system	Pneumonic
																					-9.12811	3.06763	NK cells;Immune system	Pneumonic
																					-1.4813	5.89669	T cells;Immune system	Pneumonic
																					-4.23909	1.31488	NK cells;Immune system	Pneumonic
																					7.14089	-4.4251	Plasmacytoid dendritic cells;Immune system	Pneumonic
																					1.69987	-12.1225	B cells;Immune system	Pneumonic
																					-1.82579	6.1241	T cells;Immune system	Pneumonic
																					-6.46083	0.293839	NK cells;Immune system	Pneumonic
																					-8.15336	-4.47624	Gamma delta T cells;Immune system	Pneumonic
																					-1.87778	-13.9707	B cells;Immune system	Pneumonic
																					1.67358	-11.4422	B cells;Immune system	Pneumonic
																					1.03524	-13.1745	B cells;Immune system	Pneumonic
																					-1.41578	7.3837	T cells;Immune system	Pneumonic
																					-3.41983	-0.194279	NK cells;Immune system	Pneumonic
																					-8.59458	1.71374	NK cells;Immune system	Pneumonic
																					6.85434	3.83113	Monocytes;Immune system	Pneumonic
																					-7.20623	0.803996	NK cells;Immune system	Pneumonic
																					-8.80239	1.04499	NK cells;Immune system	Pneumonic
																					-5.83693	-0.5149	NK cells;Immune system	Pneumonic
																					-8.43047	0.374444	NK cells;Immune system	Pneumonic
																					-4.83392	5.77699	T cells;Immune system	Pneumonic
																					-3.67396	4.15502	T cells;Immune system	Pneumonic
																					-1.80448	-14.4116	B cells;Immune system	Pneumonic
																					0.152004	-10.5396	B cells;Immune system	Pneumonic
																					-5.01203	6.80046	T cells;Immune system	Pneumonic
																					-5.09783	6.48457	T cells;Immune system	Pneumonic
																					5.43924	-5.04496	Plasma cells;Immune system	Pneumonic
																					-3.18812	1.38551	T cells;Immune system	Pneumonic
																					0.704607	-14.2062	B cells;Immune system	Pneumonic
																					-2.32391	2.34807	T cells;Immune system	Pneumonic
																					-4.55287	1.56018	NK cells;Immune system	Pneumonic
																					-1.77525	-12.4914	B cells;Immune system	Pneumonic
																					-3.70432	1.67803	NK cells;Immune system	Pneumonic
																					-2.28292	6.23538	T cells;Immune system	Pneumonic
																					-7.8378	-0.224833	NK cells;Immune system	Pneumonic
																					-0.0227844	-10.6464	B cells;Immune system	Pneumonic
																					-8.37502	-5.03387	Gamma delta T cells;Immune system	Pneumonic
																					-5.05178	3.08394	NK cells;Immune system	Pneumonic
																					-4.05974	0.182041	NK cells;Immune system	Pneumonic
																					-1.28581	0.542102	T cells;Immune system	Pneumonic
																					-6.69965	0.523035	NK cells;Immune system	Pneumonic
																					-4.83722	2.61454	NK cells;Immune system	Pneumonic
																					-3.33374	7.22962	T cells;Immune system	Pneumonic
																					2.17413	-11.8181	B cells;Immune system	Pneumonic
																					-1.40177	2.9643	T cells;Immune system	Pneumonic
																					-8.24648	1.06846	NK cells;Immune system	Pneumonic
																					-7.16205	1.55142	NK cells;Immune system	Pneumonic
																					-4.84412	5.95203	T cells;Immune system	Pneumonic
																					-5.36481	0.359982	Gamma delta T cells;Immune system	Pneumonic
																					-5.01191	3.21383	T cells;Immune system	Pneumonic
																					-3.42246	6.83121	T cells;Immune system	Pneumonic
																					10.1382	2.25405	Monocytes;Immune system	Pneumonic
																					-1.53034	6.22056	T cells;Immune system	Pneumonic
																					-2.33288	6.69034	T cells;Immune system	Pneumonic
																					-0.646743	5.43586	T cells;Immune system	Pneumonic
																					-2.03003	7.26852	T cells;Immune system	Pneumonic
																					-0.585325	4.56696	T cells;Immune system	Pneumonic
																					-6.85243	0.429113	NK cells;Immune system	Pneumonic
																					-6.68452	-0.0531723	NK cells;Immune system	Pneumonic
																					0.52891	3.92644	T cells;Immune system	Pneumonic
																					6.98416	-4.50231	Plasmacytoid dendritic cells;Immune system	Pneumonic
																					-0.393598	1.77557	T cells;Immune system	Pneumonic
																					7.93282	6.41503	Monocytes;Immune system	Pneumonic
																					0.109419	-14.6993	B cells;Immune system	Pneumonic
																					-7.59565	-0.414404	NK cells;Immune system	Pneumonic
																					-5.10164	6.17785	T cells;Immune system	Pneumonic
																					-2.51571	7.47322	T cells;Immune system	Pneumonic
																					1.76754	-12.821	B cells;Immune system	Pneumonic
																					11.1851	0.0908809	Monocytes;Immune system	Pneumonic
																					-3.22605	1.18436	T cells;Immune system	Pneumonic
																					-2.13142	7.0646	T cells;Immune system	Pneumonic
																					-0.583825	-10.5361	B cells;Immune system	Pneumonic
																					10.4046	0.0847843	Monocytes;Immune system	Pneumonic
																					13.182	1.12629	Monocytes;Immune system	Pneumonic
																					7.29156	5.50844	Monocytes;Immune system	Pneumonic
																					-1.15115	5.58486	T cells;Immune system	Pneumonic
																					0.982077	-14.2573	B cells;Immune system	Pneumonic
																					-0.298251	-10.6739	B cells;Immune system	Pneumonic
																					8.7786	3.20163	Monocytes;Immune system	Pneumonic
																					0.424251	-3.26137	T cells;Immune system	Pneumonic
																					-0.34593	2.80706	T cells;Immune system	Pneumonic
																					11.5115	0.048744	Monocytes;Immune system	Pneumonic
																					6.66003	3.62964	Monocytes;Immune system	Pneumonic
																					-1.49708	7.09872	T cells;Immune system	Pneumonic
																					1.17454	5.14104	T cells;Immune system	Pneumonic
																					-6.70966	3.25195	NK cells;Immune system	Pneumonic
																					7.39253	3.15582	Monocytes;Immune system	Pneumonic
																					-7.61442	-0.895969	NK cells;Immune system	Pneumonic
																					-0.572629	-3.89546	T cells;Immune system	Pneumonic
																					1.46577	-12.5285	B cells;Immune system	Pneumonic
																					-4.52338	5.83873	T cells;Immune system	Pneumonic
																					9.74399	2.40627	Monocytes;Immune system	Pneumonic
																					8.26722	5.32698	Monocytes;Immune system	Pneumonic
																					-2.02155	7.09865	T cells;Immune system	Pneumonic
																					4.42656	-11.3007	B cells;Immune system	Pneumonic
																					-4.31395	0.89886	NK cells;Immune system	Pneumonic
																					10.8743	2.30146	Monocytes;Immune system	Pneumonic
																					-0.0767025	5.45037	T cells;Immune system	Pneumonic
																					-6.74988	0.00184368	NK cells;Immune system	Pneumonic
																					-1.93779	7.51215	T cells;Immune system	Pneumonic
																					12.1763	0.558285	Monocytes;Immune system	Pneumonic
																					-2.02871	-13.0562	B cells;Immune system	Pneumonic
																					-0.28884	-10.6022	B cells;Immune system	Pneumonic
																					12.3081	-0.579624	Monocytes;Immune system	Pneumonic
																					3.28412	-11.8445	B cells;Immune system	Pneumonic
																					-2.48748	-0.434388	NK cells;Immune system	Pneumonic
																					-2.92727	4.37173	Gamma delta T cells;Immune system	Pneumonic
																					-2.70739	5.21064	T cells;Immune system	Pneumonic
																					10.6645	2.67042	Monocytes;Immune system	Pneumonic
																					-3.00442	5.21586	T cells;Immune system	Pneumonic
																					-0.881781	-10.6402	B cells;Immune system	Pneumonic
																					-5.41419	4.46652	T cells;Immune system	Pneumonic
																					-0.39812	-10.7021	B cells;Immune system	Pneumonic
																					-5.10459	5.68522	T cells;Immune system	Pneumonic
																					-2.4556	7.4661	T cells;Immune system	Pneumonic
																					-0.277248	-10.5906	B cells;Immune system	Pneumonic
																					-4.9063	3.50231	NK cells;Immune system	Pneumonic
																					-1.01315	8.96879	T cells;Immune system	Pneumonic
																					-1.75264	0.2541	T cells;Immune system	Pneumonic
																					-1.0041	6.16168	T cells;Immune system	Pneumonic
																					-3.40774	-0.416806	NK cells;Immune system	Pneumonic
																					-2.38914	4.65765	T cells;Immune system	Pneumonic
																					-2.58087	6.37816	T cells;Immune system	Pneumonic
																					-2.62139	7.24836	T cells;Immune system	Pneumonic
																					1.49523	-1.77506	T cells;Immune system	Pneumonic
																					7.73463	3.18954	Monocytes;Immune system	Pneumonic
																					0.742406	4.32578	T cells;Immune system	Pneumonic
																					-1.88095	-14.473	B cells;Immune system	Pneumonic
																					-2.48786	0.0904399	NK cells;Immune system	Pneumonic
																					-0.947063	1.6648	T cells;Immune system	Pneumonic
																					-3.14718	7.123	T cells;Immune system	Pneumonic
																					-3.75132	3.63124	T cells;Immune system	Pneumonic
																					-0.972478	1.09907	T cells;Immune system	Pneumonic
																					-4.67898	3.99794	T cells;Immune system	Pneumonic
																					-1.86709	4.05552	T cells;Immune system	Pneumonic
																					-4.35182	6.90436	T cells;Immune system	Pneumonic
																					12.7066	0.954737	Monocytes;Immune system	Pneumonic
																					-2.7746	5.28874	T cells;Immune system	Pneumonic
																					-5.27003	4.47063	T cells;Immune system	Pneumonic
																					-1.73028	9.27696	T cells;Immune system	Pneumonic
																					-3.15297	7.21947	T cells;Immune system	Pneumonic
																					1.08949	5.28181	T cells;Immune system	Pneumonic
																					-1.65224	7.72648	T cells;Immune system	Pneumonic
																					-1.17227	-13.061	B cells;Immune system	Pneumonic
																					-2.43665	7.06008	T cells;Immune system	Pneumonic
																					-1.74054	5.8887	T cells;Immune system	Pneumonic
																					2.20317	-12.1744	B cells;Immune system	Pneumonic
																					-2.08942	7.87668	T cells;Immune system	Pneumonic
																					0.705888	4.66384	T cells;Immune system	Pneumonic
																					-3.83298	1.86393	NK cells;Immune system	Pneumonic
																					-3.05206	5.82926	T cells;Immune system	Pneumonic
																					-2.12082	7.8889	T cells;Immune system	Pneumonic
																					-2.31061	7.91771	T cells;Immune system	Pneumonic
																					-4.84009	6.35434	T cells;Immune system	Pneumonic
																					12.554	1.79179	Monocytes;Immune system	Pneumonic
																					8.98399	-0.36016	Dendritic cells;Immune system	Pneumonic
																					-0.635102	-10.5899	B cells;Immune system	Pneumonic
																					1.68985	-10.8045	B cells;Immune system	Pneumonic
																					8.04282	6.39233	Monocytes;Immune system	Pneumonic
																					-2.31956	1.14445	T cells;Immune system	Pneumonic
																					7.83369	5.22179	Monocytes;Immune system	Pneumonic
																					-5.51127	3.8367	NK cells;Immune system	Pneumonic
																					-1.54358	6.30108	T cells;Immune system	Pneumonic
																					-2.15432	1.22524	T cells;Immune system	Pneumonic
																					-2.62411	4.68048	T cells;Immune system	Pneumonic
																					8.04666	5.96498	Monocytes;Immune system	Pneumonic
																					-2.8176	6.31988	T cells;Immune system	Pneumonic
																					-0.0462958	5.16222	T cells;Immune system	Pneumonic
																					2.17028	-10.8244	B cells;Immune system	Pneumonic
																					2.44088	-10.4777	B cells;Immune system	Pneumonic
																					-1.48197	6.83095	T cells;Immune system	Pneumonic
																					-2.56001	7.88956	T cells;Immune system	Pneumonic
																					-8.53191	1.83965	NK cells;Immune system	Pneumonic
																					-2.55593	4.08511	T cells;Immune system	Pneumonic
																					8.0886	5.72975	Monocytes;Immune system	Pneumonic
																					-0.0823955	2.74931	T cells;Immune system	Pneumonic
																					12.2476	-0.936025	Monocytes;Immune system	Pneumonic
																					-5.64787	-0.338545	NK cells;Immune system	Pneumonic
																					-8.09712	-4.87248	Gamma delta T cells;Immune system	Pneumonic
																					10.8098	2.26292	Monocytes;Immune system	Pneumonic
																					-7.31993	2.01055	NK cells;Immune system	Pneumonic
																					-8.23962	-0.328727	NK cells;Immune system	Pneumonic
																					13.2485	0.405701	Monocytes;Immune system	Pneumonic
																					-7.02008	2.96235	NK cells;Immune system	Pneumonic
																					8.46173	-0.607334	Dendritic cells;Immune system	Pneumonic
																					-2.80444	7.38739	T cells;Immune system	Pneumonic
																					-4.07365	-0.580336	NK cells;Immune system	Pneumonic
																					-4.76776	6.17789	T cells;Immune system	Pneumonic
																					-3.26894	5.8085	T cells;Immune system	Pneumonic
																					0.219329	-15.156	B cells;Immune system	Pneumonic
																					-5.56108	3.37069	NK cells;Immune system	Pneumonic
																					-5.02717	5.75685	T cells;Immune system	Pneumonic
																					-2.64924	7.89329	T cells;Immune system	Pneumonic
																					-3.80934	-0.456208	NK cells;Immune system	Pneumonic
																					-2.35412	8.84962	T cells;Immune system	Pneumonic
																					-0.47439	-11.0768	B cells;Immune system	Pneumonic
																					-4.13376	4.28266	T cells;Immune system	Pneumonic
																					-1.33465	-14.4198	B cells;Immune system	Pneumonic
																					5.39697	-5.09739	Plasma cells;Immune system	Pneumonic
																					-2.791	8.46641	T cells;Immune system	Pneumonic
																					-1.75647	6.63591	T cells;Immune system	Pneumonic
																					-6.65301	2.96012	NK cells;Immune system	Pneumonic
																					-5.52682	3.38943	NK cells;Immune system	Pneumonic
																					-3.15066	7.31923	T cells;Immune system	Pneumonic
																					7.00004	3.36333	Monocytes;Immune system	Pneumonic
																					3.16961	-10.6015	B cells;Immune system	Pneumonic
																					-0.865985	-12.8559	B cells;Immune system	Pneumonic
																					-0.880618	-10.7741	B cells;Immune system	Pneumonic
																					-1.71175	7.7513	T cells;Immune system	Pneumonic
																					2.26534	-11.1628	B cells;Immune system	Pneumonic
																					-2.67746	6.74955	T cells;Immune system	Pneumonic
																					-4.98688	5.75895	T cells;Immune system	Pneumonic
																					-2.87406	4.10462	T cells;Immune system	Pneumonic
																					11.871	2.98275	Monocytes;Immune system	Pneumonic
																					-7.2883	-4.90312	Gamma delta T cells;Immune system	Pneumonic
																					2.78676	-10.7405	B cells;Immune system	Pneumonic
																					2.45202	-11.1307	B cells;Immune system	Pneumonic
																					-4.59082	-0.51259	NK cells;Immune system	Pneumonic
																					4.47911	-11.3245	B cells;Immune system	Pneumonic
																					-4.9086	3.02551	NK cells;Immune system	Pneumonic
																					-2.49381	6.71455	T cells;Immune system	Pneumonic
																					-6.80525	-4.78674	Gamma delta T cells;Immune system	Pneumonic
																					-2.4062	-0.453693	NK cells;Immune system	Pneumonic
																					-4.82075	5.62359	T cells;Immune system	Pneumonic
																					7.42361	3.22921	Monocytes;Immune system	Pneumonic
																					-1.58596	-14.2694	B cells;Immune system	Pneumonic
																					-3.12655	-0.387063	NK cells;Immune system	Pneumonic
																					-2.45745	6.6177	T cells;Immune system	Pneumonic
																					1.36977	-3.48537	T cells;Immune system	Pneumonic
																					8.68719	2.30085	Monocytes;Immune system	Pneumonic
																					-1.51991	4.58196	T cells;Immune system	Pneumonic
																					-1.61554	8.77391	T cells;Immune system	Pneumonic
																					12.3592	0.945308	Monocytes;Immune system	Pneumonic
																					11.2685	2.75227	Monocytes;Immune system	Pneumonic
																					-4.4211	2.43821	NK cells;Immune system	Pneumonic
																					-6.69606	3.1933	NK cells;Immune system	Pneumonic
																					-0.289621	-15.325	B cells;Immune system	Pneumonic
																					-5.14047	6.60577	T cells;Immune system	Pneumonic
																					0.876196	-14.4403	B cells;Immune system	Pneumonic
																					12.5073	-0.924555	Monocytes;Immune system	Pneumonic
																					-0.610103	1.79273	T cells;Immune system	Pneumonic
																					6.75933	3.5729	Monocytes;Immune system	Pneumonic
																					-5.02234	6.77003	T cells;Immune system	Pneumonic
																					-1.49213	1.16919	T cells;Immune system	Pneumonic
																					-0.590674	4.4615	T cells;Immune system	Pneumonic
																					-1.1975	2.80305	T cells;Immune system	Pneumonic
																					0.389978	-13.4332	B cells;Immune system	Pneumonic
																					-4.34892	-0.472858	T cells;Immune system	Pneumonic
																					-7.21922	-1.10165	NK cells;Immune system	Pneumonic
																					0.830726	4.69118	T cells;Immune system	Pneumonic
																					-3.51554	1.23938	NK cells;Immune system	Pneumonic
																					-8.32587	0.587732	NK cells;Immune system	Pneumonic
																					2.96562	-10.2703	B cells;Immune system	Pneumonic
																					-8.64374	1.16317	NK cells;Immune system	Pneumonic
																					-8.10955	-3.95138	Gamma delta T cells;Immune system	Pneumonic
																					1.22282	3.64108	T cells;Immune system	Pneumonic
																					-2.03456	-13.1408	B cells;Immune system	Pneumonic
																					12.6026	0.142779	Monocytes;Immune system	Pneumonic
																					-2.68041	7.6852	T cells;Immune system	Pneumonic
																					-4.95474	3.40374	NK cells;Immune system	Pneumonic
																					-3.34478	7.22674	T cells;Immune system	Pneumonic
																					0.838133	3.47371	T cells;Immune system	Pneumonic
																					13.1333	0.447625	Monocytes;Immune system	Pneumonic
																					2.2515	-10.4889	B cells;Immune system	Pneumonic
																					7.26951	3.41799	Monocytes;Immune system	Pneumonic
																					0.675405	-2.20793	T cells;Immune system	Pneumonic
																					-1.3815	0.860922	T cells;Immune system	Pneumonic
																					2.56583	-11.166	B cells;Immune system	Pneumonic
																					-2.47093	8.3791	T cells;Immune system	Pneumonic
																					2.17687	-10.7075	B cells;Immune system	Pneumonic
																					-2.69425	8.33923	T cells;Immune system	Pneumonic
																					-2.73229	6.21107	T cells;Immune system	Pneumonic
																					-1.94615	-13.1945	B cells;Immune system	Pneumonic
																					-8.00302	1.8444	NK cells;Immune system	Pneumonic
																					-8.59125	0.618685	NK cells;Immune system	Pneumonic
																					-1.03645	0.823395	T cells;Immune system	Pneumonic
																					-1.83706	7.57216	T cells;Immune system	Pneumonic
																					-1.08272	0.498165	T cells;Immune system	Pneumonic
																					-8.99851	1.00158	NK cells;Immune system	Pneumonic
																					-1.69478	7.03364	T cells;Immune system	Pneumonic
																					-2.7855	7.69198	T cells;Immune system	Pneumonic
																					0.381397	4.74866	T cells;Immune system	Pneumonic
																					3.23316	-10.5235	B cells;Immune system	Pneumonic
																					11.2622	3.12205	Monocytes;Immune system	Pneumonic
																					-7.58935	1.95552	NK cells;Immune system	Pneumonic
																					9.04202	2.99951	Monocytes;Immune system	Pneumonic
																					-5.54279	4.06119	NK cells;Immune system	Pneumonic
																					-2.34934	6.70557	T cells;Immune system	Pneumonic
																					-1.13324	-12.8952	B cells;Immune system	Pneumonic
																					-4.5103	1.8825	NK cells;Immune system	Pneumonic
																					-3.23832	-0.499177	NK cells;Immune system	Pneumonic
																					-7.53239	-4.79772	Gamma delta T cells;Immune system	Pneumonic
																					0.392739	-11.4857	B cells;Immune system	Pneumonic
																					3.3351	-10.5369	B cells;Immune system	Pneumonic
																					-0.421458	1.21724	T cells;Immune system	Pneumonic
																					0.186522	-15.4134	B cells;Immune system	Pneumonic
																					-3.80661	1.90308	NK cells;Immune system	Pneumonic
																					-7.36332	-0.94052	NK cells;Immune system	Pneumonic
																					-4.76576	4.94035	T cells;Immune system	Pneumonic
																					11.5909	1.13721	Monocytes;Immune system	Pneumonic
																					-2.0599	6.45937	T cells;Immune system	Pneumonic
																					1.69303	-11.1659	B cells;Immune system	Pneumonic
																					-5.29331	3.75343	NK cells;Immune system	Pneumonic
																					-2.94935	6.71778	T cells;Immune system	Pneumonic
																					0.781688	-2.97108	T cells;Immune system	Pneumonic
																					-5.08657	5.84697	T cells;Immune system	Pneumonic
																					3.27541	-11.4673	B cells;Immune system	Pneumonic
																					1.12371	-2.60507	T cells;Immune system	Pneumonic
																					0.553404	-12.9929	B cells;Immune system	Pneumonic
																					-2.27053	1.45242	T cells;Immune system	Pneumonic
																					-1.13105	4.43949	T cells;Immune system	Pneumonic
																					7.93207	5.63421	Monocytes;Immune system	Pneumonic
																					-2.3977	0.983382	T cells;Immune system	Pneumonic
																					-3.38583	2.02589	NK cells;Immune system	Pneumonic
																					-0.113089	-14.867	B cells;Immune system	Pneumonic
																					-2.49915	5.7634	T cells;Immune system	Pneumonic
																					-2.24483	7.37909	T cells;Immune system	Pneumonic
																					-2.30204	1.36956	T cells;Immune system	Pneumonic
																					-5.32579	4.67258	T cells;Immune system	Pneumonic
																					-9.27911	1.2594	NK cells;Immune system	Pneumonic
																					-1.39981	6.37467	T cells;Immune system	Pneumonic
																					-6.77157	3.0868	NK cells;Immune system	Pneumonic
																					-3.23175	6.73068	T cells;Immune system	Pneumonic
																					-2.36821	4.6997	T cells;Immune system	Pneumonic
																					0.113384	-10.7596	B cells;Immune system	Pneumonic
																					-6.58017	0.526244	NK cells;Immune system	Pneumonic
																					1.40227	4.48632	T cells;Immune system	Pneumonic
																					-5.49742	-1.23264	NK cells;Immune system	Pneumonic
																					-7.33845	1.21997	NK cells;Immune system	Pneumonic
																					-0.20472	-13.0022	B cells;Immune system	Pneumonic
																					-4.04949	0.830133	NK cells;Immune system	Pneumonic
																					-2.1867	1.06662	T cells;Immune system	Pneumonic
																					-8.22303	-4.85225	Gamma delta T cells;Immune system	Pneumonic
																					0.830007	-3.37734	T cells;Immune system	Pneumonic
																					-2.45268	4.33863	T cells;Immune system	Pneumonic
																					-1.80248	7.57816	T cells;Immune system	Pneumonic
																					-4.74688	-0.199084	NK cells;Immune system	Pneumonic
																					-1.92282	0.173845	T cells;Immune system	Pneumonic
																					-2.84456	7.47548	T cells;Immune system	Pneumonic
																					0.95964	5.25992	T cells;Immune system	Pneumonic
																					-2.67406	6.89889	Gamma delta T cells;Immune system	Pneumonic
																					10.5175	2.30068	Monocytes;Immune system	Pneumonic
																					-1.46764	4.32855	T cells;Immune system	Pneumonic
																					3.31905	-11.2409	B cells;Immune system	Pneumonic
																					-0.815964	4.18379	T cells;Immune system	Pneumonic
																					0.272525	-11.4382	B cells;Immune system	Pneumonic
																					-9.26072	0.864967	NK cells;Immune system	Pneumonic
																					9.34582	1.52948	Monocytes;Immune system	Pneumonic
																					10.6983	3.54494	Monocytes;Immune system	Pneumonic
																					-7.77586	-0.00115214	NK cells;Immune system	Pneumonic
																					-0.123336	-15.3325	B cells;Immune system	Pneumonic
																					1.04598	-4.11389	T cells;Immune system	Pneumonic
																					-4.87102	-0.271945	NK cells;Immune system	Pneumonic
																					0.00320949	-11.0174	B cells;Immune system	Pneumonic
																					2.14396	-10.8815	B cells;Immune system	Pneumonic
																					-0.774861	5.40181	T cells;Immune system	Pneumonic
																					-8.34696	1.48239	NK cells;Immune system	Pneumonic
																					-7.14707	-0.095037	Gamma delta T cells;Immune system	Pneumonic
																					-1.75369	0.20149	T cells;Immune system	Pneumonic
																					-0.642801	-2.32307	T cells;Immune system	Pneumonic
																					-3.01778	7.48142	T cells;Immune system	Pneumonic
																					-3.15501	7.27785	T cells;Immune system	Pneumonic
																					7.00234	3.40173	Monocytes;Immune system	Pneumonic
																					-8.14773	-5.17426	Gamma delta T cells;Immune system	Pneumonic
																					-7.05893	-0.132683	NK cells;Immune system	Pneumonic
																					3.19496	-12.1769	B cells;Immune system	Pneumonic
																					-0.0482417	-15.0123	B cells;Immune system	Pneumonic
																					-7.53629	0.270544	NK cells;Immune system	Pneumonic
																					-0.0299461	-11.3342	B cells;Immune system	Pneumonic
																					11.9231	-0.431626	Monocytes;Immune system	Pneumonic
																					11.4253	2.85529	Monocytes;Immune system	Pneumonic
																					-5.44528	4.27887	NK cells;Immune system	Pneumonic
																					10.0742	2.82313	Monocytes;Immune system	Pneumonic
																					-6.3633	2.29328	NK cells;Immune system	Pneumonic
																					-1.62275	2.94076	T cells;Immune system	Pneumonic
																					2.33373	-11.4655	B cells;Immune system	Pneumonic
																					-5.84819	2.40393	NK cells;Immune system	Pneumonic
																					-7.26248	0.978551	NK cells;Immune system	Pneumonic
																					-7.24522	-0.999114	NK cells;Immune system	Pneumonic
																					-5.00156	6.09466	T cells;Immune system	Pneumonic
																					10.9129	1.56517	Monocytes;Immune system	Pneumonic
																					-7.10654	-4.55491	Gamma delta T cells;Immune system	Pneumonic
																					11.3366	1.7986	Monocytes;Immune system	Pneumonic
																					3.33329	-12.4334	B cells;Immune system	Pneumonic
																					-5.83361	2.58356	NK cells;Immune system	Pneumonic
																					11.5719	1.97557	Monocytes;Immune system	Pneumonic
																					-8.82777	0.70626	NK cells;Immune system	Pneumonic
																					11.785	-0.904798	Monocytes;Immune system	Pneumonic
																					-8.64488	1.47039	NK cells;Immune system	Pneumonic
																					-4.98981	3.54365	NK cells;Immune system	Pneumonic
																					-5.14126	5.48455	T cells;Immune system	Pneumonic
																					12.376	-0.802413	Monocytes;Immune system	Pneumonic
																					-2.67075	6.38197	T cells;Immune system	Pneumonic
																					7.93542	-1.1312	Dendritic cells;Immune system	Pneumonic
																					9.06074	2.78589	Monocytes;Immune system	Pneumonic
																					-4.97738	-0.58109	NK cells;Immune system	Pneumonic
																					-3.63891	1.5136	NK cells;Immune system	Pneumonic
																					-6.92079	-0.0619572	NK cells;Immune system	Pneumonic
																					-5.04877	3.07657	NK cells;Immune system	Pneumonic
																					-4.67594	4.12612	T cells;Immune system	Pneumonic
																					-2.41827	7.16311	T cells;Immune system	Pneumonic
																					-1.39881	6.10987	T cells;Immune system	Pneumonic
																					2.31975	-10.8799	B cells;Immune system	Pneumonic
																					-3.7912	4.10719	T cells;Immune system	Pneumonic
																					-5.65663	0.719551	NK cells;Immune system	Pneumonic
																					-4.8723	6.10953	T cells;Immune system	Pneumonic
																					-5.41323	3.84512	NK cells;Immune system	Pneumonic
																					-1.82384	-13.8942	B cells;Immune system	Pneumonic
																					-7.95445	1.55327	NK cells;Immune system	Pneumonic
																					-1.58464	1.6679	T cells;Immune system	Pneumonic
																					-2.43825	5.9324	T cells;Immune system	Pneumonic
																					4.09313	-10.8709	B cells;Immune system	Pneumonic
																					1.23694	-3.8879	T cells;Immune system	Pneumonic
																					0.0147193	2.20758	T cells;Immune system	Pneumonic
																					-5.73305	2.29299	NK cells;Immune system	Pneumonic
																					-8.16549	-3.69736	Gamma delta T cells;Immune system	Pneumonic
																					-4.11077	-0.494918	NK cells;Immune system	Pneumonic
																					-6.93614	-0.490043	NK cells;Immune system	Pneumonic
																					-0.0304043	-11.03	B cells;Immune system	Pneumonic
																					-2.03232	1.26421	T cells;Immune system	Pneumonic
																					-9.11948	1.08638	NK cells;Immune system	Pneumonic
																					-9.32975	3.60196	NK cells;Immune system	Pneumonic
																					-1.64619	0.684547	T cells;Immune system	Pneumonic
																					-5.98609	-0.740847	NK cells;Immune system	Pneumonic
																					-6.99596	2.11643	NK cells;Immune system	Pneumonic
																					-2.39858	4.3641	T cells;Immune system	Pneumonic
																					-0.243058	-10.4788	B cells;Immune system	Pneumonic
																					-2.21495	8.35603	T cells;Immune system	Pneumonic
																					-4.59279	2.7387	NK cells;Immune system	Pneumonic
																					-7.4973	-6.12977	Gamma delta T cells;Immune system	Pneumonic
																					-5.72958	3.10207	NK cells;Immune system	Pneumonic
																					-5.01602	6.29316	T cells;Immune system	Pneumonic
																					-7.33671	-0.612807	NK cells;Immune system	Pneumonic
																					-6.12672	-0.0428164	NK cells;Immune system	Pneumonic
																					7.96503	-0.904993	Dendritic cells;Immune system	Pneumonic
																					1.84105	-11.5236	B cells;Immune system	Pneumonic
																					-5.60399	-0.730555	NK cells;Immune system	Pneumonic
																					0.926949	-13.4821	B cells;Immune system	Pneumonic
																					-5.70014	-0.0532254	NK cells;Immune system	Pneumonic
																					-5.05245	6.5007	T cells;Immune system	Pneumonic
																					-6.57762	0.156461	NK cells;Immune system	Pneumonic
																					-5.18747	6.52886	T cells;Immune system	Pneumonic
																					11.806	3.23516	Monocytes;Immune system	Pneumonic
																					-9.32687	1.2218	NK cells;Immune system	Pneumonic
																					0.430228	-13.0529	B cells;Immune system	Pneumonic
																					1.08361	5.37724	T cells;Immune system	Pneumonic
																					-1.77728	4.61755	T cells;Immune system	Pneumonic
																					8.25652	5.55428	Monocytes;Immune system	Pneumonic
																					11.649	2.30341	Monocytes;Immune system	Pneumonic
																					-0.12083	5.83184	T cells;Immune system	Pneumonic
																					-1.75006	-13.2236	B cells;Immune system	Pneumonic
																					4.07059	-11.6602	B cells;Immune system	Pneumonic
																					-7.88853	1.94627	NK cells;Immune system	Pneumonic
																					1.46624	-1.57385	T cells;Immune system	Pneumonic
																					0.582108	-14.4032	B cells;Immune system	Pneumonic
																					7.87103	5.45445	Monocytes;Immune system	Pneumonic
																					-9.02643	3.04665	NK cells;Immune system	Pneumonic
																					-4.45149	0.207575	NK cells;Immune system	Pneumonic
																					12.916	1.39932	Monocytes;Immune system	Pneumonic
																					-2.78142	0.617218	T cells;Immune system	Pneumonic
																					-3.63185	1.33224	NK cells;Immune system	Pneumonic
																					2.23717	-10.5601	B cells;Immune system	Pneumonic
																					-1.80365	6.76759	T cells;Immune system	Pneumonic
																					0.774365	5.40857	T cells;Immune system	Pneumonic
																					-1.27742	0.764308	T cells;Immune system	Pneumonic
																					-2.79636	0.245787	T cells;Immune system	Pneumonic
																					-5.17956	3.39577	NK cells;Immune system	Pneumonic
																					-8.26726	3.07598	NK cells;Immune system	Pneumonic
																					-2.46375	0.749149	T cells;Immune system	Pneumonic
																					-1.82122	-12.4397	B cells;Immune system	Pneumonic
																					-2.33886	7.36752	T cells;Immune system	Pneumonic
																					-2.43979	-0.567151	NK cells;Immune system	Pneumonic
																					-1.32726	9.12688	T cells;Immune system	Pneumonic
																					-2.18385	1.50956	T cells;Immune system	Pneumonic
																					-3.13612	3.955	T cells;Immune system	Pneumonic
																					7.52535	5.4187	Monocytes;Immune system	Pneumonic
																					-3.29914	7.52489	T cells;Immune system	Pneumonic
																					-7.23708	-0.956311	NK cells;Immune system	Pneumonic
																					-6.4528	0.352533	NK cells;Immune system	Pneumonic
																					-3.09054	4.61585	T cells;Immune system	Pneumonic
																					7.19502	3.20651	Monocytes;Immune system	Pneumonic
																					-7.69822	-0.27029	NK cells;Immune system	Pneumonic
																					-0.0951279	-15.2928	B cells;Immune system	Pneumonic
																					-7.65053	0.339629	NK cells;Immune system	Pneumonic
																					-2.73926	8.06491	T cells;Immune system	Pneumonic
																					-3.69099	7.3172	T cells;Immune system	Pneumonic
																					9.45447	0.850636	Monocytes;Immune system	Pneumonic
																					2.10331	-12.9208	B cells;Immune system	Pneumonic
																					9.29617	1.20797	Monocytes;Immune system	Pneumonic
																					-0.970268	3.20978	T cells;Immune system	Pneumonic
																					-0.832948	-10.8326	B cells;Immune system	Pneumonic
																					-2.49254	8.42965	T cells;Immune system	Pneumonic
																					-0.115811	4.74573	T cells;Immune system	Pneumonic
																					-2.01679	9.21576	T cells;Immune system	Pneumonic
																					9.53092	1.97891	Monocytes;Immune system	Pneumonic
																					-9.08448	1.97032	NK cells;Immune system	Pneumonic
																					-0.476134	3.63016	T cells;Immune system	Pneumonic
																					-9.18309	0.74778	NK cells;Immune system	Pneumonic
																					-5.93286	3.80851	NK cells;Immune system	Pneumonic
																					0.174198	-2.56772	T cells;Immune system	Pneumonic
																					9.83867	2.63835	Monocytes;Immune system	Pneumonic
																					-8.11452	-4.22711	Gamma delta T cells;Immune system	Pneumonic
																					-3.86849	2.1559	NK cells;Immune system	Pneumonic
																					0.0646228	-10.5767	B cells;Immune system	Pneumonic
																					-0.21979	-10.6389	B cells;Immune system	Pneumonic
																					-1.59371	-14.6995	B cells;Immune system	Pneumonic
																					-2.96005	6.68635	T cells;Immune system	Pneumonic
																					-2.61576	1.20684	T cells;Immune system	Pneumonic
																					-2.14845	6.51934	T cells;Immune system	Pneumonic
																					10.3151	2.38108	Monocytes;Immune system	Pneumonic
																					-5.874	2.12213	NK cells;Immune system	Pneumonic
																					0.674589	-12.8892	B cells;Immune system	Pneumonic
																					-8.45701	3.20028	NK cells;Immune system	Pneumonic
																					-1.46746	-14.711	B cells;Immune system	Pneumonic
																					-5.60184	2.7103	NK cells;Immune system	Pneumonic
																					3.4638	-12.077	B cells;Immune system	Pneumonic
																					-1.84701	7.66455	T cells;Immune system	Pneumonic
																					-1.64469	4.3437	T cells;Immune system	Pneumonic
																					0.780121	5.21327	T cells;Immune system	Pneumonic
																					9.69271	2.32609	Monocytes;Immune system	Pneumonic
																					-4.10917	0.48217	NK cells;Immune system	Pneumonic
																					-2.81161	6.96356	T cells;Immune system	Pneumonic
																					-3.35828	6.53676	T cells;Immune system	Pneumonic
																					-6.41554	2.93766	NK cells;Immune system	Pneumonic
																					-3.00128	6.49035	T cells;Immune system	Pneumonic
																					11.88	-0.206226	Monocytes;Immune system	Pneumonic
																					-1.51168	6.03216	T cells;Immune system	Pneumonic
																					-3.85611	7.26681	NK cells;Immune system	Pneumonic
																					-3.66002	7.04025	T cells;Immune system	Pneumonic
																					-2.65645	7.69371	T cells;Immune system	Pneumonic
																					-5.16437	2.86634	NK cells;Immune system	Pneumonic
																					-1.34858	4.85122	T cells;Immune system	Pneumonic
																					-0.135821	-10.6323	B cells;Immune system	Pneumonic
																					-2.98978	7.12548	T cells;Immune system	Pneumonic
																					7.70777	-1.51209	Dendritic cells;Immune system	Pneumonic
																					-6.12144	0.990524	NK cells;Immune system	Pneumonic
																					-1.5619	7.63894	T cells;Immune system	Pneumonic
																					-0.633232	-15.0126	B cells;Immune system	Pneumonic
																					1.78702	-12.1098	B cells;Immune system	Pneumonic
																					2.74701	-10.3564	B cells;Immune system	Pneumonic
																					0.404277	2.48788	T cells;Immune system	Pneumonic
																					-6.15228	1.16327	NK cells;Immune system	Pneumonic
																					-1.20144	1.67103	T cells;Immune system	Pneumonic
																					-2.09868	6.21173	T cells;Immune system	Pneumonic
																					-3.30805	0.304142	NK cells;Immune system	Pneumonic
																					-2.89263	-0.178171	NK cells;Immune system	Pneumonic
																					-4.78975	6.17701	T cells;Immune system	Pneumonic
																					0.446353	-13.0908	B cells;Immune system	Pneumonic
																					-1.32797	-15.1444	B cells;Immune system	Pneumonic
																					-0.542712	-0.313589	T cells;Immune system	Pneumonic
																					-2.35042	6.6477	T cells;Immune system	Pneumonic
																					0.332653	4.67278	T cells;Immune system	Pneumonic
																					-4.68268	-0.382724	NK cells;Immune system	Pneumonic
																					-0.739345	-3.30529	T cells;Immune system	Pneumonic
																					10.5167	-0.687256	Monocytes;Immune system	Pneumonic
																					0.93127	-3.47191	T cells;Immune system	Pneumonic
																					-8.08769	-3.98187	Gamma delta T cells;Immune system	Pneumonic
																					0.883079	4.94464	T cells;Immune system	Pneumonic
																					-2.33595	6.87643	T cells;Immune system	Pneumonic
																					-2.14554	6.54536	T cells;Immune system	Pneumonic
																					1.04258	5.44535	T cells;Immune system	Pneumonic
																					-2.33018	-0.455773	NK cells;Immune system	Pneumonic
																					-8.67587	2.12086	NK cells;Immune system	Pneumonic
																					-1.89008	7.91399	T cells;Immune system	Pneumonic
																					-6.86333	0.250053	NK cells;Immune system	Pneumonic
																					1.78861	-11.4685	B cells;Immune system	Pneumonic
																					-4.59774	4.67762	NK cells;Immune system	Pneumonic
																					8.77683	2.20896	Monocytes;Immune system	Pneumonic
																					-1.6415	-12.8926	B cells;Immune system	Pneumonic
																					0.556726	-14.6915	B cells;Immune system	Pneumonic
																					7.40614	3.10469	Monocytes;Immune system	Pneumonic
																					0.612962	-14.8217	B cells;Immune system	Pneumonic
																					-2.10561	7.93229	T cells;Immune system	Pneumonic
																					2.24048	-11.0891	B cells;Immune system	Pneumonic
																					8.024	6.25783	Monocytes;Immune system	Pneumonic
																					-8.21313	-5.18366	Gamma delta T cells;Immune system	Pneumonic
																					-6.91286	0.59745	NK cells;Immune system	Pneumonic
																					6.85374	3.4941	Monocytes;Immune system	Pneumonic
																					-5.02812	6.41378	T cells;Immune system	Pneumonic
																					-6.2254	0.941101	NK cells;Immune system	Pneumonic
																					-1.00659	0.447112	T cells;Immune system	Pneumonic
																					-2.66955	4.47277	T cells;Immune system	Pneumonic
																					7.34308	5.22314	Monocytes;Immune system	Pneumonic
																					-4.04835	0.445226	NK cells;Immune system	Pneumonic
																					-1.32267	-14.4172	B cells;Immune system	Pneumonic
																					-5.13169	3.23747	NK cells;Immune system	Pneumonic
																					-6.38748	0.294991	NK cells;Immune system	Pneumonic
																					-3.7014	1.36403	NK cells;Immune system	Pneumonic
																					10.9049	-0.0261698	Monocytes;Immune system	Pneumonic
																					-5.04034	3.98683	NK cells;Immune system	Pneumonic
																					-2.1701	6.80877	T cells;Immune system	Pneumonic
																					-5.69011	2.70728	NK cells;Immune system	Pneumonic
																					-0.839337	0.988292	T cells;Immune system	Pneumonic
																					-3.8061	-0.134918	NK cells;Immune system	Pneumonic
																					10.9114	3.48053	Monocytes;Immune system	Pneumonic
																					-1.87023	7.74056	T cells;Immune system	Pneumonic
																					-7.76954	-3.4814	Gamma delta T cells;Immune system	Pneumonic
																					3.10785	-11.5002	B cells;Immune system	Pneumonic
																					10.2938	0.576035	Monocytes;Immune system	Pneumonic
																					0.415542	5.63692	T cells;Immune system	Pneumonic
																					9.15844	1.94853	Monocytes;Immune system	Pneumonic
																					-2.7486	6.71089	T cells;Immune system	Pneumonic
																					-4.34118	-0.468986	NK cells;Immune system	Pneumonic
																					2.89328	-11.0352	B cells;Immune system	Pneumonic
																					-5.86964	3.85104	NK cells;Immune system	Pneumonic
																					-6.15186	-0.870286	NK cells;Immune system	Pneumonic
																					0.74905	5.37373	T cells;Immune system	Pneumonic
																					-6.52742	0.287624	NK cells;Immune system	Pneumonic
																					-5.56512	2.90726	NK cells;Immune system	Pneumonic
																					-0.672404	-14.4223	B cells;Immune system	Pneumonic
																					-1.3995	0.866953	T cells;Immune system	Pneumonic
																					-8.13452	-4.03473	Gamma delta T cells;Immune system	Pneumonic
																					-0.0640959	4.40887	T cells;Immune system	Pneumonic
																					0.0264885	4.23977	T cells;Immune system	Pneumonic
																					-3.23587	0.25836	T cells;Immune system	Pneumonic
																					-0.854345	5.68357	T cells;Immune system	Pneumonic
																					0.606131	4.89663	T cells;Immune system	Pneumonic
																					-2.62866	3.25097	T cells;Immune system	Pneumonic
																					7.84429	3.22099	Monocytes;Immune system	Pneumonic
																					-4.74131	2.35189	NK cells;Immune system	Pneumonic
																					-1.09037	4.72874	T cells;Immune system	Pneumonic
																					-5.33076	4.34926	T cells;Immune system	Pneumonic
																					0.417177	-10.5932	B cells;Immune system	Pneumonic
																					0.605794	5.20938	T cells;Immune system	Pneumonic
																					-8.93991	2.81543	NK cells;Immune system	Pneumonic
																					-3.9992	2.22221	NK cells;Immune system	Pneumonic
																					-4.55035	-0.519428	NK cells;Immune system	Pneumonic
																					-5.08071	0.514357	Gamma delta T cells;Immune system	Pneumonic
																					-6.14949	2.26108	NK cells;Immune system	Pneumonic
																					12.1298	-0.466041	Monocytes;Immune system	Pneumonic
																					0.250291	-11.3514	B cells;Immune system	Pneumonic
																					2.24321	-12.937	B cells;Immune system	Pneumonic
																					-2.82886	6.53588	T cells;Immune system	Pneumonic
																					9.62715	0.941725	Monocytes;Immune system	Pneumonic
																					-2.35215	7.8622	T cells;Immune system	Pneumonic
																					-4.87888	6.54589	T cells;Immune system	Pneumonic
																					13.1727	0.394233	Monocytes;Immune system	Pneumonic
																					1.66609	-11.0832	B cells;Immune system	Pneumonic
																					-1.88525	-14.2449	B cells;Immune system	Pneumonic
																					9.39941	0.813599	Monocytes;Immune system	Pneumonic
																					-8.15811	2.42814	NK cells;Immune system	Pneumonic
																					9.39542	2.79969	Monocytes;Immune system	Pneumonic
																					1.04468	-14.3115	B cells;Immune system	Pneumonic
																					-0.461097	-2.53384	T cells;Immune system	Pneumonic
																					0.548477	3.71568	T cells;Immune system	Pneumonic
																					-1.57725	3.55329	T cells;Immune system	Pneumonic
																					-6.779	-0.706992	NK cells;Immune system	Pneumonic
																					2.87835	-11.0612	B cells;Immune system	Pneumonic
																					-8.31835	3.40593	T cells;Immune system	Pneumonic
																					-3.68379	5.63117	T cells;Immune system	Pneumonic
																					-2.51867	7.11604	T cells;Immune system	Pneumonic
																					0.427632	-10.6929	B cells;Immune system	Pneumonic
																					-4.95725	5.82715	T cells;Immune system	Pneumonic
																					8.02949	3.24925	Monocytes;Immune system	Pneumonic
																					-1.67632	4.51676	T cells;Immune system	Pneumonic
																					-4.6122	-0.547822	NK cells;Immune system	Pneumonic
																					-1.38766	3.03739	T cells;Immune system	Pneumonic
																					0.709257	-12.8418	B cells;Immune system	Pneumonic
																					12.4889	1.05085	Monocytes;Immune system	Pneumonic
																					-1.10624	6.32641	T cells;Immune system	Pneumonic
																					-1.73705	-14.5447	B cells;Immune system	Pneumonic
																					-8.68023	2.92727	NK cells;Immune system	Pneumonic
																					-8.00985	0.275121	NK cells;Immune system	Pneumonic
																					-1.56961	6.92545	T cells;Immune system	Pneumonic
																					12.3236	-0.27915	Monocytes;Immune system	Pneumonic
																					-7.43744	0.566069	NK cells;Immune system	Pneumonic
																					8.19653	4.70124	Monocytes;Immune system	Pneumonic
																					-1.01668	4.24656	T cells;Immune system	Pneumonic
																					-0.282437	-10.525	B cells;Immune system	Pneumonic
																					-1.20084	4.47987	T cells;Immune system	Pneumonic
																					-8.96097	1.18577	NK cells;Immune system	Pneumonic
																					0.473072	-12.9872	B cells;Immune system	Pneumonic
																					-1.62631	7.67584	T cells;Immune system	Pneumonic
																					-0.567067	6.15351	T cells;Immune system	Pneumonic
																					-2.63506	7.6816	T cells;Immune system	Pneumonic
																					-6.16453	1.44732	NK cells;Immune system	Pneumonic
																					3.46724	-11.3431	B cells;Immune system	Pneumonic
																					-0.883999	0.467116	T cells;Immune system	Pneumonic
																					-2.88419	6.85763	T cells;Immune system	Pneumonic
																					-4.27352	5.85802	T cells;Immune system	Pneumonic
																					8.87634	1.80525	Monocytes;Immune system	Pneumonic
																					-2.92226	7.39677	T cells;Immune system	Pneumonic
																					1.9199	-12.7614	B cells;Immune system	Pneumonic
																					11.1921	3.53291	Monocytes;Immune system	Pneumonic
																					4.14651	-11.3756	B cells;Immune system	Pneumonic
																					-1.82521	6.74265	T cells;Immune system	Pneumonic
																					-8.80921	0.416836	NK cells;Immune system	Pneumonic
																					-2.00519	-13.3801	B cells;Immune system	Pneumonic
																					0.98644	-14.0611	B cells;Immune system	Pneumonic
																					-7.86552	-3.81945	Gamma delta T cells;Immune system	Pneumonic
																					-0.911949	0.601337	T cells;Immune system	Pneumonic
																					-6.08443	3.4426	NK cells;Immune system	Pneumonic
																					-2.18616	4.46938	T cells;Immune system	Pneumonic
																					12.7848	0.393022	Monocytes;Immune system	Pneumonic
																					0.477811	-4.30439	T cells;Immune system	Pneumonic
																					-2.35189	-0.548244	NK cells;Immune system	Pneumonic
																					-1.75342	6.16982	T cells;Immune system	Pneumonic
																					-7.55759	1.97621	NK cells;Immune system	Pneumonic
																					-0.0840158	-13.8357	B cells;Immune system	Pneumonic
																					-3.31544	7.64832	T cells;Immune system	Pneumonic
																					-2.85157	6.56089	T cells;Immune system	Pneumonic
																					10.9075	1.52107	Monocytes;Immune system	Pneumonic
																					-0.181605	5.22315	T cells;Immune system	Pneumonic
																					-4.62144	-0.197194	NK cells;Immune system	Pneumonic
																					8.15664	5.59641	Monocytes;Immune system	Pneumonic
																					-0.354432	-15.1106	B cells;Immune system	Pneumonic
																					-6.3209	3.10505	NK cells;Immune system	Pneumonic
																					12.8783	1.42121	Monocytes;Immune system	Pneumonic
																					5.34743	-5.15287	Plasma cells;Immune system	Pneumonic
																					1.31421	-12.9034	B cells;Immune system	Pneumonic
																					-2.3627	1.34521	T cells;Immune system	Pneumonic
																					8.66792	2.34321	Monocytes;Immune system	Pneumonic
																					-1.79012	0.363035	T cells;Immune system	Pneumonic
																					-4.11069	1.93379	NK cells;Immune system	Pneumonic
																					-7.36169	0.301978	NK cells;Immune system	Pneumonic
																					-7.37153	-0.00468397	NK cells;Immune system	Pneumonic
																					-4.62427	6.19678	T cells;Immune system	Pneumonic
																					-1.36736	4.77736	T cells;Immune system	Pneumonic
																					8.16612	-0.877698	Dendritic cells;Immune system	Pneumonic
																					-0.173116	5.46069	T cells;Immune system	Pneumonic
																					-7.31238	0.454659	NK cells;Immune system	Pneumonic
																					-1.47009	2.72102	T cells;Immune system	Pneumonic
																					-8.0063	0.559664	NK cells;Immune system	Pneumonic
																					5.35248	-5.13075	Plasma cells;Immune system	Pneumonic
																					-6.58352	3.06901	NK cells;Immune system	Pneumonic
																					-0.510493	-10.6856	B cells;Immune system	Pneumonic
																					0.40466	5.42357	T cells;Immune system	Pneumonic
																					-4.89633	6.30519	T cells;Immune system	Pneumonic
																					-3.94842	1.90695	NK cells;Immune system	Pneumonic
																					0.227571	-11.6608	B cells;Immune system	Pneumonic
																					-6.12327	-0.874964	NK cells;Immune system	Pneumonic
																					1.86664	-11.4809	B cells;Immune system	Pneumonic
																					-7.38693	1.78486	NK cells;Immune system	Pneumonic
																					3.12816	-11.5484	B cells;Immune system	Pneumonic
																					3.81746	-11.0032	B cells;Immune system	Pneumonic
																					-2.46819	7.81625	T cells;Immune system	Pneumonic
																					-1.4109	-14.9773	B cells;Immune system	Pneumonic
																					-6.26777	1.59515	NK cells;Immune system	Pneumonic
																					-7.75308	-0.826818	NK cells;Immune system	Pneumonic
																					-6.24588	-0.75252	NK cells;Immune system	Pneumonic
																					-7.1283	1.1548	NK cells;Immune system	Pneumonic
																					8.57293	-0.57274	Dendritic cells;Immune system	Pneumonic
																					12.8937	-0.396759	Monocytes;Immune system	Pneumonic
																					-5.20023	5.83701	T cells;Immune system	Pneumonic
																					5.40958	-5.09753	Plasma cells;Immune system	Pneumonic
																					-8.95595	2.8536	NK cells;Immune system	Pneumonic
																					-9.32526	1.08931	NK cells;Immune system	Pneumonic
																					-4.41138	4.50331	T cells;Immune system	Pneumonic
																					-4.7517	5.83623	T cells;Immune system	Pneumonic
																					-4.84352	3.41991	NK cells;Immune system	Pneumonic
																					0.520032	3.19009	T cells;Immune system	Pneumonic
																					-1.04969	6.58308	T cells;Immune system	Pneumonic
																					9.26036	1.73288	Monocytes;Immune system	Pneumonic
																					8.79615	1.86821	Monocytes;Immune system	Pneumonic
																					3.25297	-10.663	B cells;Immune system	Pneumonic
																					8.67409	1.65615	Monocytes;Immune system	Pneumonic
																					4.36947	-10.898	B cells;Immune system	Pneumonic
																					-5.27739	4.36032	T cells;Immune system	Pneumonic
																					10.6193	-0.362276	Monocytes;Immune system	Pneumonic
																					11.5626	2.48084	Monocytes;Immune system	Pneumonic
																					12.9537	1.58031	Monocytes;Immune system	Pneumonic
																					2.27452	-10.3314	B cells;Immune system	Pneumonic
																					0.552035	-10.6855	B cells;Immune system	Pneumonic
																					0.435405	-11.8144	B cells;Immune system	Pneumonic
																					-1.98914	6.7394	T cells;Immune system	Pneumonic
																					-1.62075	4.50235	T cells;Immune system	Pneumonic
																					-4.76429	-0.535345	NK cells;Immune system	Pneumonic
																					-1.22334	1.19554	T cells;Immune system	Pneumonic
																					9.69178	1.60478	Monocytes;Immune system	Pneumonic
																					-2.73337	4.331	T cells;Immune system	Pneumonic
																					0.735817	-13.6807	B cells;Immune system	Pneumonic
[truncated: 15,462 more rows]

## Sheet: Fig 3
Figure 3
	a							b												c	CD4 T cells		NK cells		Monocytes			d				e				h
	bins.0ctrl.tp0	bins.ffc.tp1	bins.ffc.tp2	bins.ffc.tp3	highlighted	gene		Non.pneumonic.avg.exp	Non.pneumonic.pct.exp	Non.pneumonic.features.plot	Non.pneumonic.id	Non.pneumonic.avg.exp.scaled2	Pneumonic.avg.exp	Pneumonic.pct.exp	Pneumonic.features.plot	Pneumonic.id	Pneumonic.avg.exp.scaled2				score	mpoint	score	mpoint	score	mpoint				p.adjust				p.adjust		TimePoint	vmean	vsd	vmedian	module	analysis
	No Reg.	PNEU	NON-PNEU	No Reg.	0	IFI27		MX1	2.82825	63.2576	MX1	1	1.85595	1.50615	40.2889	MX1	1	0.384698			Pneumonic	0.278774	Pneumonic	0.669695	Pneumonic	0.439574			negative regulation of viral genome replication	1.7838			regulation of smooth muscle cell proliferation	1.21118		1	0	-0.0360172	0.438883	-0.117004	M12	bcells.asympt_500
	No Reg.	NON-PNEU	NON-PNEU	No Reg.	0	IFI44L		MX2	1.27722	40.1515	MX2	1	1.7532	0.783223	24.8796	MX2	1	0.61443			Pneumonic	0.886563	Pneumonic	0.409728	Pneumonic	1.65164			membrane fission	1.82236			cardiovascular system development	1.21118		2	1	0.318008	0.460246	0.337809	M12	bcells.asympt_500
	No Reg.	non-pneu	NON-PNEU	pneu	0	IFI6		XAF1	3.89506	64.0152	XAF1	1	1.92479	1.58995	36.7576	XAF1	1	0.218551			Pneumonic	0.452634	Pneumonic	0.376627	Pneumonic	0			response to type I interferon	2.67028			vasculature development	1.21118		3	2	-0.303241	0.286953	-0.312629	M12	bcells.asympt_500
	No Reg.	No Reg.	No Reg.	No Reg.	0	IFIT1		IFI44L	4.35593	61.7424	IFI44L	1	1.87812	1.82372	33.8684	IFI44L	1	0.300853			Pneumonic	0.607767	Pneumonic	1.37941	Pneumonic	0.967612			cellular response to type I interferon	2.71724			regulation of viral genome replication	1.23314		4	3	-0.428096	0.239768	-0.451076	M12	bcells.asympt_500
	No Reg.	No Reg.	pneu	pneu	0	IFIT2		IFI44	0.756735	25.3788	IFI44	1	1.9352	0.28676	11.236	IFI44	1	0.127328			Pneumonic	0.228648	Pneumonic	1.6197	Pneumonic	0.226641			type I interferon signaling pathway	2.71724			blood vessel development	1.23314		5	0	-0.0641785	0.542612	-0.179475	M9	cd4.asympt_500
	No Reg.	NON-PNEU	No Reg.	No Reg.	0	IFIT3		IFI6	1.82632	46.2121	IFI6	1	1.91152	0.790178	27.6083	IFI6	1	0.303			Pneumonic	0.0853011	Pneumonic	0.934672	Pneumonic	0.600596			response to ketone	2.71724			positive regulation of cytokine production	1.44691		6	1	0.328799	0.629272	0.303787	M9	cd4.asympt_500
	No Reg.	pneu	non-pneu	PNEU	0	IFITM1		LY6E	4.64044	74.2424	LY6E	1	1.85786	2.62173	59.39	LY6E	1	0.273865			Pneumonic	0.107985	Pneumonic	0.837775	Pneumonic	0.193962			cellular response to ketone	2.71724			ovulation	1.44691		7	2	-0.123463	0.43201	-0.176222	M9	cd4.asympt_500
	No Reg.	pneu	non-pneu	PNEU	0	IFITM3		ISG15	3.03573	53.7879	ISG15	1	1.89423	1.35302	33.5474	ISG15	1	0.352645			Pneumonic	0.0842503	Pneumonic	0.561307	Pneumonic	0.140312			response to interferon-alpha	2.71724			positive regulation of smooth muscle cell proliferation	1.63255		8	3	-0.464587	0.27583	-0.489212	M9	cd4.asympt_500
	No Reg.	NON-PNEU	non-pneu	PNEU	0	ISG15		IFITM1	0.323052	13.6364	IFITM1	1	-0.0552546	0.4558	18.138	IFITM1	1	0.775218			Pneumonic	0.142996	Pneumonic	0.994306	Pneumonic	1.39675			response to virus	3.49534			response to virus	2.38894		9	0	-0.107581	0.441275	-0.257523	M2	mono.asympt_500
	No Reg.	NON-PNEU	NON-PNEU	PNEU	0	LY6E		MX11	0.93755	28.3154	MX1	2	-0.248051	0.664586	18.6253	MX1	2	-0.551808			Pneumonic	0.192519	Pneumonic	0.709015	Pneumonic	1.61937			defense response to virus	4.02668			defense response to virus	2.38894		10	1	0.323857	0.34464	0.346347	M2	mono.asympt_500
	No Reg.	No Reg.	No Reg.	non-pneu	0	MT2A		MX21	0.353614	12.1864	MX2	2	-0.375911	0.151301	8.42572	MX2	2	-0.842284			Pneumonic	0.168364	Pneumonic	1.26912	Pneumonic	0.21203										11	2	-0.162941	0.289425	-0.162947	M2	mono.asympt_500
	No Reg.	NON-PNEU	NON-PNEU	non-pneu	0	MX1		XAF11	0.935023	27.2401	XAF1	2	-0.266227	0.400359	15.5211	XAF1	2	-0.661985			Pneumonic	0.386547	Pneumonic	0.361483	Pneumonic	1.59119										12	3	-0.321258	0.219724	-0.351327	M2	mono.asympt_500
	No Reg.	NON-PNEU	No Reg.	No Reg.	0	RSAD2		IFI44L1	1.07958	26.8817	IFI44L	2	-0.162662	0.291145	8.42572	IFI44L	2	-0.653761			Pneumonic	0.727375	Pneumonic	0.468686	Pneumonic	1.29052										13	0	-0.149909	0.579645	-0.25778	M7	nk.asympt_500
	No Reg.	NON-PNEU	No Reg.	pneu	0	SIGLEC1		IFI441	0.206632	8.96057	IFI44	2	-0.180907	0.0702049	3.10421	IFI44	2	-0.705705			Pneumonic	0.278918	Pneumonic	1.10542	Pneumonic	1.66702										14	1	0.14766	0.586449	0.121008	M7	nk.asympt_500
								IFI61	0.284534	12.9032	IFI6	2	-0.481969	0.291669	9.53437	IFI6	2	-0.470892			Pneumonic	0	Pneumonic	0	Pneumonic	1.50986										15	2	-0.315881	0.443597	-0.403643	M7	nk.asympt_500
								LY6E1	1.77057	51.6129	LY6E	2	-0.394008	2.10469	49.4457	LY6E	2	-0.131835			Pneumonic	0.414403	Pneumonic	0.474795	Pneumonic	0.797681										16	3	-0.565323	0.305376	-0.610214	M7	nk.asympt_500
								ISG151	0.349051	14.6953	ISG15	2	-0.567128	0.481669	17.5166	ISG15	2	-0.445632			Pneumonic	0	Pneumonic	0.517308	Pneumonic	0.852928
								IFITM11	0.583343	22.5806	IFITM1	2	1.57313	0.262529	11.3082	IFITM1	2	-0.433882			Pneumonic	0.814104	Pneumonic	1.20633	Pneumonic	0.348103
								MX12	0.550767	21.3592	MX1	3	-0.678468	0.475417	18.3417	MX1	3	-0.762318			Pneumonic	0.609269	Pneumonic	0.72036	Pneumonic	1.62197
								MX22	0.326697	13.5922	MX2	3	-0.437959	0.208045	8.29146	MX2	3	-0.711478			Pneumonic	1.69697	Pneumonic	1.08751	Pneumonic	1.94744
								XAF12	0.468646	17.4757	XAF1	3	-0.611439	0.47911	16.5829	XAF1	3	-0.603693			Pneumonic	0.428941	Pneumonic	0.681243	Pneumonic	0.692917
								IFI44L2	0.242833	7.76699	IFI44L	3	-0.683854	0.251112	7.03518	IFI44L	3	-0.678697			Pneumonic	1.09154	Pneumonic	0.866318	Pneumonic	1.97694
								IFI442	0.124535	5.82524	IFI44	3	-0.496712	0.0770943	3.26633	IFI44	3	-0.679204			Pneumonic	0.811866	Pneumonic	0.998528	Pneumonic	1.19063
								IFI62	0.158569	8.73786	IFI6	3	-0.677519	0.21872	10.3015	IFI6	3	-0.58414			Pneumonic	1.14501	Pneumonic	0.440345	Pneumonic	0.726925
								LY6E2	1.15371	38.835	LY6E	3	-0.878034	1.34511	42.4623	LY6E	3	-0.727853			Pneumonic	0.435434	Pneumonic	0.757239	Pneumonic	2.07816
								ISG152	0.235797	13.5922	ISG15	3	-0.670884	0.353306	15.5779	ISG15	3	-0.56323			Pneumonic	0.421135	Pneumonic	0.387653	Pneumonic	1.75512
								IFITM12	0.191025	7.76699	IFITM1	3	-0.881214	0.175555	7.53769	IFITM1	3	-0.977992			Pneumonic	0.133243	Pneumonic	0.584959	Pneumonic	1.44413
																					Pneumonic	0.45229	Pneumonic	0.684112	Pneumonic	1.45325
								Non.pneumonic.avg.exp	Non.pneumonic.pct.exp	Non.pneumonic.features.plot	Non.pneumonic.id	Non.pneumonic.avg.exp.scaled2	Pneumonic.avg.exp	Pneumonic.pct.exp	Pneumonic.features.plot	Pneumonic.id	Pneumonic.avg.exp.scaled2				Pneumonic	1.71399	Pneumonic	1.56456	Pneumonic	1.14425
								MX1	2.49703	45.1613	MX1	1	1.84374	1.33063	28.4091	MX1	1	0.227646			Pneumonic	0.108261	Pneumonic	0.233608	Pneumonic	0.75203
								MX2	1.91082	43.2258	MX2	1	1.51924	1.43515	30.6818	MX2	1	0.713506			Pneumonic	0.348836	Pneumonic	1.18116	Pneumonic	0.193795
								XAF1	2.79773	50.3226	XAF1	1	1.75157	1.36618	28.4091	XAF1	1	0.115506			Pneumonic	0.281687	Pneumonic	0.685404	Pneumonic	1.86467
								IFI44L	3.51027	49.6774	IFI44L	1	1.59073	1.90871	26.7045	IFI44L	1	0.381826			Pneumonic	0.319496	Pneumonic	0.505795	Pneumonic	0.379646
								IFI44	1.02103	21.9355	IFI44	1	1.5517	0.755151	17.0455	IFI44	1	0.809913			Pneumonic	0.373568	Pneumonic	0.541271	Pneumonic	2.11177
								IFI6	2.4136	42.5806	IFI6	1	1.67222	1.5589	34.6591	IFI6	1	0.617661			Pneumonic	0.188804	Pneumonic	0.464563	Pneumonic	2.03066
								LY6E	4.65559	68.3871	LY6E	1	1.6661	2.5776	46.0227	LY6E	1	-0.136119			Pneumonic	0.174096	Pneumonic	0.250834	Pneumonic	1.19262
								ISG15	4.69662	55.4839	ISG15	1	1.92327	1.9784	36.3636	ISG15	1	0.17151			Pneumonic	0.61645	Pneumonic	0.676843	Pneumonic	1.73555
								IFITM1	1.23642	33.5484	IFITM1	1	-0.319664	1.34591	36.9318	IFITM1	1	-0.240512			Pneumonic	0.921078	Pneumonic	0.732166	Pneumonic	1.47974
								MX11	1.21631	31.8919	MX1	2	0.0692497	0.621522	17.8674	MX1	2	-0.754857			Pneumonic	0.238636	Pneumonic	0.229148	Pneumonic	1.72375
								MX21	1.02453	27.027	MX2	2	0.0179595	0.523103	15.2738	MX2	2	-0.831402			Pneumonic	0.229714	Pneumonic	1.46364	Pneumonic	1.07013
								XAF11	1.62791	42.7027	XAF1	2	0.414628	0.588627	19.8847	XAF1	2	-0.773132			Pneumonic	0.166478	Pneumonic	0.254723	Pneumonic	1.36037
								IFI44L1	2.08005	40	IFI44L	2	0.511155	0.342584	10.3746	IFI44L	2	-0.800341			Pneumonic	0.51679	Pneumonic	0.552268	Pneumonic	0.183371
								IFI441	0.396965	13.5135	IFI44	2	-0.189404	0.331618	13.8329	IFI44	2	-0.371716			Pneumonic	0.316262	Pneumonic	0.798665	Pneumonic	0.724663
								IFI61	1.07835	32.973	IFI6	2	0.0247425	0.530474	22.4784	IFI6	2	-0.65125			Pneumonic	1.14061	Pneumonic	0.391896	Pneumonic	1.11656
								LY6E1	3.3031	67.027	LY6E	2	0.493099	2.60414	52.7378	LY6E	2	-0.113102			Pneumonic	0.133673	Pneumonic	0.868044	Pneumonic	1.15531
								ISG151	0.978572	34.5946	ISG15	2	-0.472827	1.1727	29.683	ISG15	2	-0.347724			Pneumonic	0.403681	Pneumonic	0.90102	Pneumonic	1.18433
								IFITM11	4.47979	71.3514	IFITM1	2	2.02503	1.07675	35.7349	IFITM1	2	-0.435091			Pneumonic	1.37787	Pneumonic	0.291571	Pneumonic	1.53195
								MX12	0.726622	31.25	MX1	3	-0.609236	0.605869	16.3366	MX1	3	-0.776545			Pneumonic	0.494691	Pneumonic	0.394964	Pneumonic	0.819342
								MX22	0.885408	27.0833	MX2	3	-0.217694	0.304548	10.8911	MX2	3	-1.20161			Pneumonic	0.274354	Pneumonic	1.09945	Pneumonic	1.65386
								XAF12	0.670337	25	XAF1	3	-0.679749	0.539897	18.8119	XAF1	3	-0.828824			Pneumonic	0.36082	Pneumonic	0.0711256	Pneumonic	1.40685
								IFI44L2	0.354571	8.33333	IFI44L	3	-0.791292	0.221046	5.94059	IFI44L	3	-0.892081			Pneumonic	0.891362	Pneumonic	0.389525	Pneumonic	0.709904
								IFI442	0.0469014	4.16667	IFI44	3	-1.16606	0.237451	8.41584	IFI44	3	-0.634438			Pneumonic	0.289421	Pneumonic	0.225975	Pneumonic	1.46244
								IFI62	0.316393	14.5833	IFI6	3	-0.915391	0.452071	19.802	IFI6	3	-0.747987			Pneumonic	0.0937589	Pneumonic	0.611354	Pneumonic	1.63277
								LY6E2	1.34445	35.4167	LY6E	3	-1.20562	1.92241	46.0396	LY6E	3	-0.704358			Pneumonic	0.291427	Pneumonic	0.441532	Pneumonic	1.60702
								ISG152	0.351067	18.75	ISG15	3	-0.877223	1.09622	26.2376	ISG15	3	-0.397006			Pneumonic	0.472405	Pneumonic	0.692477	Pneumonic	1.68513
								IFITM12	1.10365	35.4167	IFITM1	3	-0.415651	0.829113	31.6832	IFITM1	3	-0.614116			Pneumonic	0.204635	Pneumonic	0.466575	Pneumonic	1.13473
																					Pneumonic	0.152717	Pneumonic	0.206082	Pneumonic	0.0978688
																					Pneumonic	0.130483	Pneumonic	1.26881	Pneumonic	0.61563
																					Pneumonic	0.372967	Pneumonic	0.906275	Pneumonic	0
																					Pneumonic	1.90619	Pneumonic	0.506773	Pneumonic	0.5096
																					Pneumonic	0.14382	Pneumonic	0.410939	Pneumonic	1.82041
																					Pneumonic	1.28717	Pneumonic	0.823525	Pneumonic	0.642837
																					Pneumonic	0.342469	Pneumonic	0.39978	Pneumonic	1.75092
																					Pneumonic	0.324603	Pneumonic	0.860085	Pneumonic	1.49429
																					Pneumonic	0.506395	Pneumonic	0.84859	Pneumonic	0.415654
																					Pneumonic	0.367933	Pneumonic	1.21371	Pneumonic	1.03481
																					Pneumonic	0.445297	Pneumonic	1.15427	Pneumonic	0.812329
																					Pneumonic	0.203522	Pneumonic	1.84042	Pneumonic	0.826917
																					Pneumonic	0.813245	Pneumonic	0.566432	Pneumonic	1.26132
																					Pneumonic	0.643729	Pneumonic	1.46698	Pneumonic	1.61688
																					Pneumonic	0.307535	Pneumonic	1.32348	Pneumonic	1.3688
																					Pneumonic	0.299323	Pneumonic	0.51489	Pneumonic	0.989229
																					Pneumonic	0.337407	Pneumonic	0.854898	Pneumonic	1.5311
																					Pneumonic	0.239039	Pneumonic	1.19585	Pneumonic	1.31549
																					Pneumonic	0.923843	Pneumonic	0.407843	Pneumonic	1.04961
																					Pneumonic	0.61514	Pneumonic	0.525412	Pneumonic	0.640114
																					Pneumonic	0.109141	Pneumonic	0.313788	Pneumonic	1.274
																					Pneumonic	0.289445	Pneumonic	1.1182	Pneumonic	0.114854
																					Pneumonic	0.216959	Pneumonic	0.11747	Pneumonic	0.486852
																					Pneumonic	0.642214	Pneumonic	0.853656	Pneumonic	1.54653
																					Pneumonic	0.167688	Pneumonic	1.02748	Pneumonic	0.508772
																					Pneumonic	1.30023	Pneumonic	0.440617	Pneumonic	0.584324
																					Pneumonic	0.910976	Pneumonic	0.340447	Pneumonic	1.51367
																					Pneumonic	0.133144	Pneumonic	1.19646	Pneumonic	1.95043
																					Pneumonic	0.587952	Pneumonic	0	Pneumonic	0.352289
																					Pneumonic	0.340483	Pneumonic	0.993349	Pneumonic	0.810485
																					Pneumonic	0	Pneumonic	0.778585	Pneumonic	1.86286
																					Pneumonic	1.14642	Pneumonic	0.262732	Pneumonic	1.48036
																					Pneumonic	0	Pneumonic	1.88746	Pneumonic	0.215744
																					Pneumonic	0.0913367	Pneumonic	1.51362	Pneumonic	1.67743
																					Pneumonic	0.322428	Pneumonic	0.818365	Pneumonic	0.701524
																					Pneumonic	0.262479	Pneumonic	0.93983	Pneumonic	0.656431
																					Pneumonic	0.70761	Pneumonic	0.890951	Pneumonic	1.00481
																					Pneumonic	0.169623	Pneumonic	0.322544	Pneumonic	0.111731
																					Pneumonic	0.878014	Pneumonic	0.644531	Pneumonic	0.291276
																					Pneumonic	0.372369	Pneumonic	1.13259	Pneumonic	0.578678
																					Pneumonic	0	Pneumonic	0.938218	Pneumonic	1.99781
																					Pneumonic	0.132523	Pneumonic	0.287466	Pneumonic	1.30794
																					Pneumonic	0.513071	Pneumonic	0.68171	Pneumonic	1.51029
																					Pneumonic	0.699394	Pneumonic	0.552813	Pneumonic	2.16328
																					Pneumonic	0.38889	Pneumonic	0.791789	Pneumonic	1.58423
																					Pneumonic	0.24044	Pneumonic	0.503879	Pneumonic	2.07849
																					Pneumonic	0.167688	Pneumonic	0.368127	Pneumonic	1.5306
																					Pneumonic	0.314931	Pneumonic	0.997453	Pneumonic	0.217185
																					Pneumonic	0.62021	Pneumonic	0.958271	Pneumonic	1.428
																					Pneumonic	0	Pneumonic	0.645264	Pneumonic	1.78471
																					Pneumonic	0.326697	Pneumonic	1.13617	Pneumonic	0.11916
																					Pneumonic	0.31976	Pneumonic	0.459027	Pneumonic	0.791426
																					Pneumonic	0	Pneumonic	0.467774	Pneumonic	0.16098
																					Pneumonic	0.458692	Pneumonic	0.403248	Pneumonic	1.80786
																					Pneumonic	0.852962	Pneumonic	1.40039	Pneumonic	0.775752
																					Pneumonic	0.566438	Pneumonic	1.1997	Pneumonic	0
																					Pneumonic	0.268616	Pneumonic	0.221021	Pneumonic	0.910063
																					Pneumonic	0.389703	Pneumonic	0.945219	Pneumonic	0.333886
																					Pneumonic	0.453076	Pneumonic	0.136052	Pneumonic	1.1971
																					Pneumonic	0.151339	Pneumonic	1.30162	Pneumonic	0.768505
																					Pneumonic	0.138981	Pneumonic	0.468117	Pneumonic	1.80426
																					Pneumonic	0.234005	Pneumonic	0.585278	Pneumonic	1.44295
																					Pneumonic	0.457579	Pneumonic	1.03413	Pneumonic	0.128091
																					Pneumonic	0.313339	Pneumonic	0.529815	Pneumonic	0.204463
																					Pneumonic	0.300227	Pneumonic	0.694581	Pneumonic	0.224775
																					Pneumonic	0.519264	Pneumonic	0.15021	Pneumonic	1.70176
																					Pneumonic	0.570667	Pneumonic	0.250144	Pneumonic	1.44058
																					Pneumonic	0.167322	Pneumonic	1.34853	Pneumonic	1.64008
																					Pneumonic	0.457593	Pneumonic	0.695823	Pneumonic	1.37839
																					Pneumonic	0.606443	Pneumonic	1.26498	Pneumonic	1.37302
																					Pneumonic	0	Pneumonic	0.432276	Pneumonic	1.87337
																					Pneumonic	0.326435	Pneumonic	0.739876	Pneumonic	1.62596
																					Pneumonic	0.355412	Pneumonic	0.45048	Pneumonic	1.59141
																					Pneumonic	0.4913	Pneumonic	0	Pneumonic	0.650096
																					Pneumonic	0.330339	Pneumonic	1.06739	Pneumonic	0.79453
																					Pneumonic	0.453277	Pneumonic	0.595351	Pneumonic	1.46716
																					Pneumonic	0.364933	Pneumonic	0.919235	Pneumonic	2.14712
																					Pneumonic	0.720208	Pneumonic	0.610395	Pneumonic	0.939085
																					Pneumonic	0.459274	Pneumonic	1.80864	Pneumonic	1.46857
																					Pneumonic	0.701939	Pneumonic	1.38962	Pneumonic	1.60474
																					Pneumonic	0.297441	Pneumonic	0.324182	Pneumonic	0.799111
																					Pneumonic	0.440875	Pneumonic	0.965876	Pneumonic	1.08093
																					Pneumonic	0.465686	Pneumonic	1.51685	Pneumonic	1.51392
																					Pneumonic	0.519616	Pneumonic	0.638782	Pneumonic	1.61282
																					Pneumonic	0.255259	Pneumonic	1.00662	Pneumonic	0.132263
																					Pneumonic	0.18238	Pneumonic	0.977359	Pneumonic	1.41333
																					Pneumonic	0.225455	Pneumonic	0.502038	Pneumonic	0.627172
																					Pneumonic	0.440895	Pneumonic	0.793705	Pneumonic	0.990395
																					Pneumonic	0	Pneumonic	0.942486	Pneumonic	1.88275
																					Pneumonic	0.209177	Pneumonic	0.647836	Pneumonic	1.58077
																					Pneumonic	0.685096	Pneumonic	0.64318	Pneumonic	1.37198
																					Pneumonic	0.422539	Pneumonic	0.274371	Pneumonic	1.65389
																					Pneumonic	0.283367	Pneumonic	1.77949	Pneumonic	0.717865
																					Pneumonic	0.523638	Pneumonic	1.09482	Pneumonic	0.200107
																					Pneumonic	0.236726	Pneumonic	0.235376	Pneumonic	1.36788
																					Pneumonic	0.434953	Pneumonic	0.491272	Pneumonic	2.06663
																					Pneumonic	0.369311	Pneumonic	0.584271	Pneumonic	2.26532
																					Pneumonic	0.445898	Pneumonic	0.754077	Pneumonic	1.84765
																					Pneumonic	0.36431	Pneumonic	0.258375	Pneumonic	1.64774
																					Pneumonic	0	Pneumonic	0.936911	Pneumonic	1.53241
																					Pneumonic	0.462778	Pneumonic	1.12073	Pneumonic	1.64074
																					Pneumonic	0.310221	Pneumonic	0.398948	Pneumonic	0.315115
																					Pneumonic	0.200564	Pneumonic	0.85068	Pneumonic	0.95418
																					Pneumonic	0.0849022	Pneumonic	0.572822	Pneumonic	1.42652
																					Pneumonic	0.372597	Pneumonic	0.542089	Pneumonic	1.07695
																					Pneumonic	0.526658	Pneumonic	0.540731	Pneumonic	1.27883
																					Pneumonic	0.69551	Pneumonic	0.621245	Pneumonic	1.56096
																					Pneumonic	0.420662	Pneumonic	0.395894	Pneumonic	2.04534
																					Pneumonic	0	Pneumonic	0.565224	Pneumonic	0.142803
																					Pneumonic	0.403853	Pneumonic	0.619262	Pneumonic	1.69045
																					Pneumonic	0.24093	Pneumonic	1.0315	Pneumonic	0.978627
																					Pneumonic	0.150835	Pneumonic	1.05197	Pneumonic	0.195505
																					Pneumonic	0.54295	Pneumonic	0.604798	Pneumonic	1.92795
																					Pneumonic	0.108669	Pneumonic	0.949844	Pneumonic	1.88301
																					Pneumonic	0.192053	Pneumonic	0.238123	Pneumonic	0.991567
																					Pneumonic	0.231895	Pneumonic	0.249105	Pneumonic	1.54067
																					Pneumonic	0.268948	Pneumonic	0.233071	Pneumonic	0.691289
																					Pneumonic	0.121068	Pneumonic	0.842003	Pneumonic	1.30566
																					Pneumonic	0.163981	Pneumonic	0.797934	Pneumonic	1.56945
																					Pneumonic	0.319168	Pneumonic	1.13697	Pneumonic	0.836292
																					Pneumonic	0.402063	Pneumonic	1.16409	Pneumonic	1.39388
																					Pneumonic	0.553532	Pneumonic	1.13829	Pneumonic	1.54006
																					Pneumonic	0.379414	Pneumonic	0.474023	Pneumonic	0.520663
																					Pneumonic	0	Pneumonic	0.516302	Pneumonic	0.484938
																					Pneumonic	0.8144	Pneumonic	0.29053	Pneumonic	1.62147
																					Pneumonic	0.398733	Pneumonic	0.547617	Pneumonic	1.71403
																					Pneumonic	0.399819	Pneumonic	2.34249	Pneumonic	2.00624
																					Pneumonic	0.336542	Pneumonic	0.757955	Pneumonic	0.681601
																					Pneumonic	0.354626	Pneumonic	0.82604	Pneumonic	0.297109
																					Pneumonic	0.375857	Pneumonic	0.903513	Pneumonic	1.52061
																					Pneumonic	0.319686	Pneumonic	0.518654	Pneumonic	0.881966
																					Pneumonic	0.413057	Pneumonic	1.2088	Pneumonic	0.487575
																					Pneumonic	0.650947	Pneumonic	0.676014	Pneumonic	1.74263
																					Pneumonic	0.114664	Pneumonic	0.707454	Pneumonic	1.16662
																					Pneumonic	0.853608	Pneumonic	1.07468	Pneumonic	1.67846
																					Pneumonic	0.663309	Pneumonic	0.971972	Pneumonic	1.91454
																					Pneumonic	0.236364	Pneumonic	0.335311	Pneumonic	0.0635413
																					Pneumonic	0.353395	Pneumonic	0.550332	Pneumonic	0.789161
																					Pneumonic	0.343243	Pneumonic	0.927711	Pneumonic	1.60862
																					Pneumonic	0.679332	Pneumonic	0.816994	Pneumonic	1.60142
																					Pneumonic	0.577189	Pneumonic	0.543097	Pneumonic	0.260776
																					Pneumonic	0.221045	Pneumonic	0.652239	Pneumonic	0.675465
																					Pneumonic	0.134985	Pneumonic	1.56073	Pneumonic	0.686882
																					Pneumonic	0.0949529	Pneumonic	0.750464	Pneumonic	1.87671
																					Pneumonic	0.408639	Pneumonic	0.108759	Pneumonic	0.0925987
																					Pneumonic	0.254363	Pneumonic	1.05248	Pneumonic	1.54251
																					Pneumonic	0.128561	Pneumonic	0.411221	Pneumonic	1.74356
																					Pneumonic	0.369538	Pneumonic	0.971399	Pneumonic	2.10645
																					Pneumonic	0.355373	Pneumonic	0.872766	Pneumonic	0
																					Pneumonic	0.25911	Pneumonic	0.795087	Pneumonic	0.439673
																					Pneumonic	0.443682	Pneumonic	1.27179	Pneumonic	1.49367
																					Pneumonic	0.314729	Pneumonic	0.512519	Pneumonic	1.82703
																					Pneumonic	0.723495	Pneumonic	0.432166	Pneumonic	2.47207
																					Pneumonic	0.307759	Pneumonic	1.1037	Pneumonic	1.53952
																					Pneumonic	0.301081	Pneumonic	0.85273	Pneumonic	1.54584
																					Pneumonic	0.304851	Pneumonic	1.72253	Pneumonic	0.275383
																					Pneumonic	0.266476	Pneumonic	0.518869	Pneumonic	1.54651
																					Pneumonic	0.356566	Pneumonic	0.192268	Pneumonic	0.0714967
																					Pneumonic	0.226765	Pneumonic	1.08154	Pneumonic	0.200842
																					Pneumonic	0.111036	Pneumonic	0.985987	Pneumonic	1.28088
																					Pneumonic	0.487065	Pneumonic	0.58948	Pneumonic	0.670263
																					Pneumonic	0	Pneumonic	0.541117	Pneumonic	1.94096
																					Pneumonic	0.362485	Pneumonic	0.858114	Pneumonic	0.137605
																					Pneumonic	0	Pneumonic	0.464573	Pneumonic	1.57711
																					Pneumonic	0.136365	Pneumonic	0.933935	Pneumonic	0.142717
																					Pneumonic	0.165	Pneumonic	0.806287	Pneumonic	0.227483
																					Pneumonic	0.172646	Pneumonic	1.35774	Pneumonic	0
																					Pneumonic	0.114414	Pneumonic	0.660285	Pneumonic	0.136375
																					Pneumonic	0	Pneumonic	0.980608	Pneumonic	0.653555
																					Pneumonic	0	Pneumonic	0.484481	Pneumonic	0.919309
																					Pneumonic	0	Pneumonic	0.346244	Pneumonic	1.50366
																					Pneumonic	0.227043	Pneumonic	1.05362	Pneumonic	0.301569
																					Pneumonic	0.321982	Pneumonic	0.755419	Pneumonic	2.06307
																					Pneumonic	0.53306	Pneumonic	0.346859	Pneumonic	1.25171
																					Pneumonic	0.340927	Pneumonic	0.298124	Pneumonic	0.252645
																					Pneumonic	0.341368	Pneumonic	0.940024	Pneumonic	1.67528
																					Pneumonic	0	Pneumonic	0.118962	Pneumonic	0.133144
																					Pneumonic	0.120655	Pneumonic	0.291108	Pneumonic	1.73546
																					Pneumonic	0.491641	Pneumonic	0.71468	Pneumonic	0.598968
																					Pneumonic	0.18	Pneumonic	0.966731	Pneumonic	1.90394
																					Pneumonic	0.219437	Pneumonic	1.01999	Pneumonic	1.3967
																					Pneumonic	0.0850613	Pneumonic	0.97411	Pneumonic	0.781788
																					Pneumonic	0	Pneumonic	1.11619	Pneumonic	1.36266
																					Pneumonic	0.203151	Pneumonic	0.824848	Pneumonic	0.649511
																					Pneumonic	0.326165	Pneumonic	0.601617	Pneumonic	0.125044
																					Pneumonic	0.308837	Pneumonic	0.468198	Pneumonic	0.67116
																					Pneumonic	0.374738	Pneumonic	1.02884	Pneumonic	1.6385
																					Pneumonic	0.278922	Pneumonic	1.14537	Pneumonic	0.853504
																					Pneumonic	0.219983	Pneumonic	0.322619	Pneumonic	1.73628
																					Pneumonic	0.232986	Pneumonic	0.311137	Pneumonic	0.911813
																					Pneumonic	0.503291	Pneumonic	0.446334	Pneumonic	0.424489
																					Pneumonic	0.14597	Pneumonic	0	Pneumonic	0.688198
																					Pneumonic	0	Pneumonic	0.808757	Pneumonic	0.998435
																					Pneumonic	0.358333	Pneumonic	0.991616	Pneumonic	1.83229
																					Pneumonic	0.151847	Pneumonic	1.46336	Pneumonic	1.51793
																					Pneumonic	0.291161	Pneumonic	0.506841	Pneumonic	1.61139
																					Pneumonic	0.385083	Pneumonic	0.57652	Pneumonic	1.72686
																					Pneumonic	0.232474	Pneumonic	0.660556	Pneumonic	1.72696
																					Pneumonic	0	Pneumonic	0.689862	Pneumonic	2.00917
																					Pneumonic	0.595187	Pneumonic	0.795232	Pneumonic	0.180423
																					Pneumonic	0	Pneumonic	0.532758	Pneumonic	1.12603
																					Pneumonic	0.459075	Pneumonic	0.40955	Pneumonic	1.67906
																					Pneumonic	0.0964233	Pneumonic	0.779339	Pneumonic	0.1827
																					Pneumonic	1.28035	Pneumonic	0.204228	Pneumonic	0.999581
																					Pneumonic	0.155488	Pneumonic	0.950904	Pneumonic	0.134645
																					Pneumonic	0.418531	Pneumonic	0.618942	Pneumonic	1.56864
																					Pneumonic	0.237528	Pneumonic	0.48908	Pneumonic	1.26104
																					Pneumonic	0.133309	Pneumonic	1.02184	Pneumonic	1.52686
																					Pneumonic	0.164535	Pneumonic	1.03475	Pneumonic	1.81264
																					Pneumonic	0	Pneumonic	1.91228	Pneumonic	1.59026
																					Pneumonic	0.203939	Pneumonic	0.716844	Pneumonic	0.945095
																					Pneumonic	0	Pneumonic	0.589521	Pneumonic	1.48495
																					Pneumonic	0.21708	Pneumonic	0.762814	Pneumonic	1.67705
																					Pneumonic	0	Pneumonic	1.19999	Pneumonic	0.139748
																					Pneumonic	0	Pneumonic	1.78394	Pneumonic	1.95851
																					Pneumonic	0.179222	Pneumonic	1.05423	Pneumonic	1.66095
																					Pneumonic	0.145796	Pneumonic	0.536855	Pneumonic	0.884492
																					Pneumonic	0	Pneumonic	0.481057	Pneumonic	1.44375
																					Pneumonic	0.0859015	Pneumonic	0.333492	Pneumonic	1.06313
																					Pneumonic	0.147024	Pneumonic	0.242758	Pneumonic	2.15871
																					Pneumonic	0.247681	Pneumonic	0.557217	Pneumonic	1.73369
																					Pneumonic	0.0591716	Pneumonic	1.69657	Pneumonic	1.52891
																					Pneumonic	0.211186	Pneumonic	0.718205	Pneumonic	0.193698
																					Pneumonic	0.217878	Pneumonic	1.3783	Pneumonic	0.644401
																					Pneumonic	0.166059	Pneumonic	0.510302	Pneumonic	2.11867
																					Pneumonic	0.431855	Pneumonic	0.650737	Pneumonic	1.14959
																					Pneumonic	0.425728	Pneumonic	0.679327	Pneumonic	1.82866
																					Pneumonic	0.223941	Pneumonic	0.446146	Pneumonic	0.0589143
																					Pneumonic	0	Pneumonic	0.66062	Pneumonic	0.865412
																					Pneumonic	0.192455	Pneumonic	1.06494	Pneumonic	2.03694
																					Pneumonic	0.0760166	Pneumonic	0.645707	Pneumonic	1.90046
																					Pneumonic	0.313944	Pneumonic	0.477293	Pneumonic	1.38011
																					Pneumonic	0.155251	Pneumonic	0.952249	Pneumonic	1.79699
																					Pneumonic	0.135156	Pneumonic	0.570289	Pneumonic	1.33733
																					Pneumonic	0.120784	Pneumonic	0.800851	Pneumonic	1.6085
																					Pneumonic	0.170625	Pneumonic	0.354815	Pneumonic	0.18041
																					Pneumonic	0.35262	Pneumonic	1.42617	Pneumonic	0.0559946
																					Pneumonic	0.172504	Pneumonic	0.966456	Pneumonic	1.53182
																					Pneumonic	0.284533	Pneumonic	0.504873	Pneumonic	1.78057
																					Pneumonic	0.138433	Pneumonic	1.13534	Pneumonic	1.85835
																					Pneumonic	0	Pneumonic	0.429627	Pneumonic	1.49684
																					Pneumonic	0.503419	Pneumonic	0.894886	Pneumonic	0.545153
																					Pneumonic	0.210805	Pneumonic	1.28397	Pneumonic	1.02565
																					Pneumonic	0.433103	Pneumonic	0.479684	Pneumonic	1.69234
																					Pneumonic	0.219603	Pneumonic	0.376937	Pneumonic	1.19029
																					Pneumonic	0.132642	Pneumonic	0.881524	Pneumonic	0.181655
																					Pneumonic	0.294192	Pneumonic	1.0933	Pneumonic	1.57239
																					Pneumonic	0.159072	Pneumonic	0.965291	Pneumonic	1.66243
																					Pneumonic	0	Pneumonic	0.417619	Pneumonic	0.740398
																					Pneumonic	0.361891	Pneumonic	0.548153	Pneumonic	2.18879
																					Pneumonic	0.193927	Pneumonic	0.621315	Pneumonic	0.632635
																					Pneumonic	0	Pneumonic	0	Pneumonic	2.0055
																					Pneumonic	0.324301	Pneumonic	1.26947	Pneumonic	0
																					Pneumonic	0.150517	Pneumonic	1.07083	Pneumonic	1.70381
																					Pneumonic	0.521682	Pneumonic	0.596267	Pneumonic	1.71734
																					Pneumonic	0.323935	Pneumonic	0.34768	Pneumonic	1.40384
																					Pneumonic	0.377406	Pneumonic	0.204095	Pneumonic	0.0866892
																					Pneumonic	0.438576	Pneumonic	1.69496	Pneumonic	0.47477
																					Pneumonic	0.142983	Pneumonic	0.786327	Pneumonic	0.841702
																					Pneumonic	0.262588	Pneumonic	0.612534	Pneumonic	2.15309
																					Pneumonic	0.439296	Pneumonic	0.149751	Pneumonic	0.152357
																					Pneumonic	0.306931	Pneumonic	0.608303	Pneumonic	0.271609
																					Pneumonic	0.297286	Pneumonic	1.43322	Pneumonic	0.644378
																					Pneumonic	0.495688	Pneumonic	0.111863	Pneumonic	0.602961
																					Pneumonic	0.261656	Pneumonic	1.02457	Pneumonic	1.22586
																					Pneumonic	0	Pneumonic	0.865221	Pneumonic	0.203806
																					Pneumonic	0.277605	Pneumonic	0.709053	Pneumonic	2.25546
																					Pneumonic	0.228738	Pneumonic	0.33527	Pneumonic	1.96388
																					Pneumonic	0.128132	Pneumonic	0.529416	Pneumonic	1.09097
																					Pneumonic	0.348686	Pneumonic	0.546531	Pneumonic	1.53383
																					Pneumonic	0.224013	Pneumonic	0.310843	Pneumonic	0
																					Pneumonic	0.115097	Pneumonic	0.489827	Pneumonic	1.42536
																					Pneumonic	0.272666	Pneumonic	0.963934	Pneumonic	0
																					Pneumonic	0	Pneumonic	0.108639	Pneumonic	1.58274
																					Pneumonic	0.165234	Pneumonic	0.346767	Pneumonic	1.54024
																					Pneumonic	0.475316	Pneumonic	0	Pneumonic	0.164466
																					Pneumonic	0.260344	Pneumonic	0.646821	Pneumonic	1.67837
																					Pneumonic	0	Pneumonic	0.505376	Pneumonic	1.945
																					Pneumonic	0	Pneumonic	0.131589	Pneumonic	1.2136
																					Pneumonic	0.156138	Pneumonic	0.563364	Pneumonic	1.63981
																					Pneumonic	0.816664	Pneumonic	1.26425	Pneumonic	1.4438
																					Pneumonic	0	Pneumonic	0.469269	Pneumonic	1.82253
																					Pneumonic	0.476809	Pneumonic	1.57515	Pneumonic	1.75287
																					Pneumonic	0.27443	Pneumonic	0.664892	Pneumonic	2.09441
																					Pneumonic	0.432149	Pneumonic	1.25586	Pneumonic	0.121483
																					Pneumonic	0.123296	Pneumonic	0.452372	Pneumonic	0.117143
																					Pneumonic	0.308202	Pneumonic	0.626292	Pneumonic	0.607504
																					Pneumonic	0.128341	Pneumonic	0.368604	Pneumonic	1.67586
																					Pneumonic	0.309508	Pneumonic	0.341654	Pneumonic	1.1995
																					Pneumonic	0.34454	Pneumonic	1.26355	Pneumonic	1.68654
																					Pneumonic	0.110659	Pneumonic	0.887628	Pneumonic	0.688978
																					Pneumonic	0	Pneumonic	0.926031	Pneumonic	1.2488
																					Pneumonic	0	Pneumonic	0.724817	Pneumonic	0.0973232
																					Pneumonic	0	Pneumonic	0.530337	Pneumonic	1.94013
																					Pneumonic	0.115697	Pneumonic	0.371359	Pneumonic	1.16961
																					Pneumonic	0.14467	Pneumonic	1.01001	Pneumonic	1.12021
																					Pneumonic	0.116093	Pneumonic	0.413753	Pneumonic	0.522604
																					Non-Pneumonic	0.23738	Pneumonic	1.02926	Pneumonic	1.79226
																					Non-Pneumonic	1.52775	Pneumonic	0.894657	Pneumonic	1.51346
																					Non-Pneumonic	0.650347	Pneumonic	0.509523	Pneumonic	0.929791
																					Non-Pneumonic	0.16226	Pneumonic	1.06104	Pneumonic	0.804299
																					Non-Pneumonic	0.501366	Pneumonic	0.849746	Pneumonic	0.220768
																					Non-Pneumonic	0.918643	Pneumonic	0.310802	Pneumonic	1.74306
																					Non-Pneumonic	0.766421	Pneumonic	0.738828	Pneumonic	1.6041
																					Non-Pneumonic	0.365058	Pneumonic	0.158073	Pneumonic	1.6687
																					Non-Pneumonic	0.431334	Pneumonic	0.583746	Pneumonic	0.361897
																					Non-Pneumonic	0.533191	Pneumonic	1.35206	Pneumonic	0.794989
																					Non-Pneumonic	0.844125	Pneumonic	0.643259	Pneumonic	0.0742673
																					Non-Pneumonic	0.542883	Pneumonic	0	Pneumonic	0.905673
																					Non-Pneumonic	0.492373	Pneumonic	0.361149	Pneumonic	2.06817
																					Non-Pneumonic	0.771192	Pneumonic	0.684335	Pneumonic	0.379153
																					Non-Pneumonic	0.985192	Pneumonic	1.44476	Pneumonic	0.63847
																					Non-Pneumonic	0.718478	Pneumonic	1.4297	Pneumonic	0.358452
																					Non-Pneumonic	0.581748	Pneumonic	1.53072	Pneumonic	0.15806
																					Non-Pneumonic	0.901649	Pneumonic	0.927985	Pneumonic	0.695932
																					Non-Pneumonic	0.126314	Pneumonic	0.484819	Pneumonic	1.15382
																					Non-Pneumonic	0.454225	Pneumonic	1.19426	Pneumonic	0.125472
																					Non-Pneumonic	0.32486	Pneumonic	0.573171	Pneumonic	0.400911
																					Non-Pneumonic	1.1668	Pneumonic	0.150471	Pneumonic	0.529469
																					Non-Pneumonic	0.357705	Pneumonic	0.365439	Pneumonic	1.30073
																					Non-Pneumonic	0.168488	Pneumonic	0.719607	Pneumonic	0.879458
																					Non-Pneumonic	0.665023	Pneumonic	0.587152	Pneumonic	0.97097
																					Non-Pneumonic	0.312443	Pneumonic	0.288145	Pneumonic	1.42011
																					Non-Pneumonic	0.801072	Pneumonic	0.466412	Pneumonic	0.506505
																					Non-Pneumonic	0.554324	Pneumonic	0.420437	Pneumonic	0.170647
																					Non-Pneumonic	0.145161	Pneumonic	0.392652	Pneumonic	0.611255
																					Non-Pneumonic	0.562971	Pneumonic	0.731957	Pneumonic	1.08096
																					Non-Pneumonic	0.444645	Pneumonic	1.25841	Pneumonic	0.781815
																					Non-Pneumonic	0.639485	Pneumonic	1.57446	Pneumonic	0.477923
																					Non-Pneumonic	0.728982	Pneumonic	0.545307	Pneumonic	0.581278
																					Non-Pneumonic	0.285856	Pneumonic	0.607786	Pneumonic	0.297817
																					Non-Pneumonic	0.387517	Pneumonic	0.775453	Pneumonic	0.64103
																					Non-Pneumonic	1.60075	Pneumonic	1.77158	Pneumonic	0.172665
																					Non-Pneumonic	0.432922	Pneumonic	0.992459	Pneumonic	0.697154
																					Non-Pneumonic	0.777568	Pneumonic	1.0817	Pneumonic	0.287367
																					Non-Pneumonic	0.551791	Pneumonic	0.274667	Pneumonic	0.65569
																					Non-Pneumonic	0.445983	Pneumonic	0.614723	Pneumonic	0.88308
																					Non-Pneumonic	0.436617	Pneumonic	0.535759	Pneumonic	0
																					Non-Pneumonic	0.43856	Pneumonic	1.48465	Pneumonic	0.739847
																					Non-Pneumonic	1.19344	Pneumonic	0.571853	Pneumonic	0.657703
																					Non-Pneumonic	0.689226	Pneumonic	1.10672	Pneumonic	0.138914
																					Non-Pneumonic	0.483788	Pneumonic	0.801913	Pneumonic	0.734572
																					Non-Pneumonic	0.379399	Pneumonic	2.04995	Pneumonic	0.4359
																					Non-Pneumonic	0.695659	Pneumonic	0.148578	Pneumonic	0.373061
																					Non-Pneumonic	0.365297	Pneumonic	0.475048	Pneumonic	0.781197
																					Non-Pneumonic	0.213807	Pneumonic	0.750941	Pneumonic	0.260958
																					Non-Pneumonic	0.476184	Pneumonic	0.535999	Pneumonic	0.487014
																					Non-Pneumonic	0.549741	Pneumonic	1.10993	Pneumonic	0.849986
																					Non-Pneumonic	0.514842	Pneumonic	0.522808	Pneumonic	0.557551
																					Non-Pneumonic	1.03069	Pneumonic	0.582287	Pneumonic	1.61337
																					Non-Pneumonic	1.05142	Pneumonic	1.83667	Pneumonic	0.441495
																					Non-Pneumonic	0.651636	Pneumonic	0.498167	Pneumonic	0.661866
																					Non-Pneumonic	0.164942	Pneumonic	1.90551	Pneumonic	0.60048
																					Non-Pneumonic	0.214663	Pneumonic	0.259838	Pneumonic	0.688108
																					Non-Pneumonic	0.19499	Pneumonic	0.426356	Pneumonic	0.719703
																					Non-Pneumonic	0.451815	Pneumonic	1.27267	Pneumonic	0.225416
																					Non-Pneumonic	0.410583	Pneumonic	1.26088	Pneumonic	0.352925
																					Non-Pneumonic	0.486854	Pneumonic	0.41781	Pneumonic	0.717839
																					Non-Pneumonic	0.629636	Pneumonic	0.531425	Pneumonic	0.947738
																					Non-Pneumonic	0.559182	Pneumonic	0.506805	Pneumonic	0.818889
																					Non-Pneumonic	0.447725	Pneumonic	0.541801	Pneumonic	1.12286
																					Non-Pneumonic	1.30047	Pneumonic	1.08608	Pneumonic	0.157352
																					Non-Pneumonic	0.85016	Pneumonic	0.952469	Pneumonic	0
																					Non-Pneumonic	0.586394	Pneumonic	0.457258	Pneumonic	1.09559
																					Non-Pneumonic	0.497916	Pneumonic	0.591385	Pneumonic	0.612107
																					Non-Pneumonic	0.890311	Pneumonic	0.831684	Pneumonic	0.422886
																					Non-Pneumonic	0.749249	Pneumonic	0.56623	Pneumonic	0.52061
																					Non-Pneumonic	0.795182	Pneumonic	0.636175	Pneumonic	0.31638
																					Non-Pneumonic	0.522713	Pneumonic	0.546303	Pneumonic	0.308113
																					Non-Pneumonic	0.702493	Pneumonic	0.671383	Pneumonic	0.422025
																					Non-Pneumonic	0.125941	Pneumonic	1.53474	Pneumonic	0.352748
																					Non-Pneumonic	0.504976	Pneumonic	0.759052	Pneumonic	0.494662
																					Non-Pneumonic	0.966821	Pneumonic	0.991623	Pneumonic	0.687698
																					Non-Pneumonic	0.372075	Pneumonic	0.764153	Pneumonic	1.14936
																					Non-Pneumonic	0.460474	Pneumonic	0.652611	Pneumonic	0.204055
																					Non-Pneumonic	0.689487	Pneumonic	0.315319	Pneumonic	0.521111
																					Non-Pneumonic	0.196596	Pneumonic	0.814241	Pneumonic	0.745249
																					Non-Pneumonic	0.809405	Pneumonic	1.57227	Pneumonic	0.568093
																					Non-Pneumonic	0.914457	Pneumonic	1.65722	Pneumonic	1.07451
																					Non-Pneumonic	0.486856	Pneumonic	1.11586	Pneumonic	0.137613
																					Non-Pneumonic	0.462825	Pneumonic	1.08296	Pneumonic	0.475261
																					Non-Pneumonic	0.598292	Pneumonic	0.345848	Pneumonic	0.982251
																					Non-Pneumonic	0.304216	Pneumonic	0.359841	Pneumonic	0.364648
																					Non-Pneumonic	0	Pneumonic	0.46867	Pneumonic	0.496254
																					Non-Pneumonic	0.346448	Pneumonic	0.662347	Pneumonic	0.291194
																					Non-Pneumonic	0.726982	Pneumonic	0.823034	Pneumonic	0
																					Non-Pneumonic	0.157455	Pneumonic	0.932387	Pneumonic	0.662859
																					Non-Pneumonic	0	Pneumonic	1.02594	Pneumonic	0
																					Non-Pneumonic	0.312864	Pneumonic	0.637079	Pneumonic	1.38055
																					Non-Pneumonic	0.560464	Pneumonic	0.838665	Pneumonic	0.2733
																					Non-Pneumonic	0.183	Pneumonic	0.997942	Pneumonic	0.655053
																					Non-Pneumonic	0.553955	Pneumonic	0.806893	Pneumonic	1.07633
																					Non-Pneumonic	0.53752	Pneumonic	0.747456	Pneumonic	0.51817
																					Non-Pneumonic	0.183197	Pneumonic	0.148776	Pneumonic	0.161378
																					Non-Pneumonic	0.831655	Pneumonic	0.83407	Pneumonic	1.19603
																					Non-Pneumonic	0.261535	Pneumonic	1.2301	Pneumonic	0.378308
																					Non-Pneumonic	0.339101	Pneumonic	0.321408	Pneumonic	1.47583
																					Non-Pneumonic	0.678405	Pneumonic	0.332359	Pneumonic	0.97945
																					Non-Pneumonic	0.19267	Pneumonic	0.629413	Pneumonic	0.441826
																					Non-Pneumonic	0.669195	Pneumonic	1.13117	Pneumonic	0.992463
																					Non-Pneumonic	0.346534	Pneumonic	1.15068	Pneumonic	0.553313
																					Non-Pneumonic	0.248841	Pneumonic	1.11142	Pneumonic	0.744517
																					Non-Pneumonic	0.57541	Pneumonic	0.828161	Pneumonic	0.529162
																					Non-Pneumonic	0.626948	Pneumonic	0.454519	Pneumonic	0.227122
																					Non-Pneumonic	0.448475	Pneumonic	0.475624	Pneumonic	0.519869
																					Non-Pneumonic	0.327083	Pneumonic	0.563671	Pneumonic	0.410378
																					Non-Pneumonic	0	Pneumonic	1.0066	Pneumonic	0.711043
																					Non-Pneumonic	0.365965	Pneumonic	1.04799	Pneumonic	0.315929
																					Non-Pneumonic	0.484665	Pneumonic	0.450039	Pneumonic	0.880912
																					Non-Pneumonic	0.7093	Pneumonic	0.229068	Pneumonic	0.202683
																					Non-Pneumonic	0.279666	Pneumonic	1.09396	Pneumonic	0.57152
																					Non-Pneumonic	0.680321	Pneumonic	0.860532	Pneumonic	0.365215
																					Non-Pneumonic	0.397178	Pneumonic	0.289179	Pneumonic	0.237937
																					Non-Pneumonic	0.670116	Pneumonic	0.777864	Pneumonic	0.562271
																					Non-Pneumonic	0.0965293	Pneumonic	0.459137	Pneumonic	0.0930033
																					Non-Pneumonic	0.765208	Pneumonic	0.364527	Pneumonic	1.1405
																					Non-Pneumonic	0.630162	Pneumonic	1.2269	Pneumonic	0.395284
																					Non-Pneumonic	0.469624	Pneumonic	0.34113	Pneumonic	0.400998
																					Non-Pneumonic	0.119701	Pneumonic	0.54538	Pneumonic	0.718897
																					Non-Pneumonic	0.263064	Pneumonic	0.234576	Pneumonic	0.814609
																					Non-Pneumonic	0.577885	Pneumonic	0.820138	Pneumonic	1.13876
																					Non-Pneumonic	0.607307	Pneumonic	1.07513	Pneumonic	0.793287
																					Non-Pneumonic	0.506182	Pneumonic	0.583315	Pneumonic	0.314229
																					Non-Pneumonic	0.366192	Pneumonic	0.603571	Pneumonic	0.560928
																					Non-Pneumonic	0.595416	Pneumonic	0.615574	Pneumonic	1.03198
																					Non-Pneumonic	0.324069	Pneumonic	0.715718	Pneumonic	0.622413
																					Non-Pneumonic	0	Pneumonic	1.13708	Pneumonic	0.994778
																					Non-Pneumonic	0.313686	Pneumonic	0.305461	Pneumonic	0.798679
																					Non-Pneumonic	0.242241	Pneumonic	0.50706	Pneumonic	0.61668
																					Non-Pneumonic	0.681517	Pneumonic	0.26819	Pneumonic	0.449109
																					Non-Pneumonic	0.291474	Pneumonic	1.11728	Pneumonic	0.253782
																					Non-Pneumonic	0	Pneumonic	0.498104	Pneumonic	1.05271
																					Non-Pneumonic	0.291564	Pneumonic	1.69623	Pneumonic	0.573624
																					Non-Pneumonic	0.800785	Pneumonic	0.411886	Pneumonic	1.87045
																					Non-Pneumonic	1.39029	Pneumonic	0.196523	Pneumonic	0.247334
																					Non-Pneumonic	0.198181	Pneumonic	0.30924	Pneumonic	1.26765
																					Non-Pneumonic	0.0752697	Pneumonic	0.668956	Pneumonic	0.30357
																					Non-Pneumonic	0.247683	Pneumonic	0.332042	Pneumonic	0.506804
																					Non-Pneumonic	0.333085	Pneumonic	1.28092	Pneumonic	0.231082
																					Non-Pneumonic	0.57713	Pneumonic	0.442644	Pneumonic	0.799335
																					Non-Pneumonic	0.215029	Pneumonic	0.766265	Pneumonic	0.275148
																					Non-Pneumonic	0.689281	Pneumonic	0.946428	Pneumonic	0.321965
																					Non-Pneumonic	0.597979	Pneumonic	0.313788	Pneumonic	0.576144
																					Non-Pneumonic	0.845482	Pneumonic	1.11979	Pneumonic	0.662
																					Non-Pneumonic	0.682374	Pneumonic	0.334228	Pneumonic	1.68241
																					Non-Pneumonic	0.388279	Pneumonic	0.3585	Pneumonic	0.603085
																					Non-Pneumonic	0.728696	Pneumonic	1.74689	Pneumonic	0.392597
																					Non-Pneumonic	0.536829	Pneumonic	0.389918	Pneumonic	1.25268
																					Non-Pneumonic	0.337056	Pneumonic	0.397016	Pneumonic	0.563692
																					Non-Pneumonic	0.452144	Pneumonic	0.885129	Pneumonic	0.455863
																					Non-Pneumonic	0.329279	Pneumonic	1.23754	Pneumonic	0.808238
																					Non-Pneumonic	0.734591	Pneumonic	0.245971	Pneumonic	0.490332
																					Non-Pneumonic	0.309058	Pneumonic	0.786976	Pneumonic	1.52113
																					Non-Pneumonic	0.274573	Pneumonic	0.511635	Pneumonic	0.625814
																					Non-Pneumonic	0.281911	Pneumonic	0.95718	Pneumonic	0.492894
																					Non-Pneumonic	0.150926	Pneumonic	0.631394	Pneumonic	0.780738
																					Non-Pneumonic	0	Pneumonic	0.816387	Pneumonic	0.293433
																					Non-Pneumonic	0.246993	Pneumonic	1.35089	Pneumonic	0.237673
																					Non-Pneumonic	0.677546	Pneumonic	0.695975	Pneumonic	0.431051
																					Non-Pneumonic	0.306264	Pneumonic	0.761364	Pneumonic	0.55116
																					Non-Pneumonic	0.431431	Pneumonic	0.736208	Pneumonic	0.097666
																					Non-Pneumonic	0.499883	Pneumonic	0.692232	Pneumonic	0.605328
																					Non-Pneumonic	0.551791	Pneumonic	0.522685	Pneumonic	0.211024
																					Non-Pneumonic	0.535707	Pneumonic	0.799056	Pneumonic	0.550123
																					Non-Pneumonic	0	Pneumonic	1.16453	Pneumonic	0.672712
																					Non-Pneumonic	0.515443	Pneumonic	0.160345	Pneumonic	0.939914
																					Non-Pneumonic	0.466989	Pneumonic	0.276883	Pneumonic	1.30985
																					Non-Pneumonic	0.244213	Pneumonic	0.77809	Pneumonic	0.534014
																					Non-Pneumonic	0.304297	Pneumonic	0.439607	Pneumonic	0.125346
																					Non-Pneumonic	0.168679	Pneumonic	1.22869	Pneumonic	1.32058
																					Non-Pneumonic	0.25687	Pneumonic	0.206842	Pneumonic	0.217234
																					Non-Pneumonic	0.898388	Pneumonic	0.364824	Pneumonic	1.05515
																					Non-Pneumonic	0.443485	Pneumonic	1.12984	Pneumonic	0.727552
																					Non-Pneumonic	0.845722	Pneumonic	0.470878	Pneumonic	0.470352
																					Non-Pneumonic	0.620515	Pneumonic	1.10771	Pneumonic	1.21822
																					Non-Pneumonic	0.380095	Pneumonic	0.318331	Pneumonic	0.615188
																					Non-Pneumonic	0.159969	Pneumonic	0.583513	Pneumonic	0.266733
																					Non-Pneumonic	0.334341	Pneumonic	0.501542	Pneumonic	0.733527
																					Non-Pneumonic	0.706163	Pneumonic	1.79632	Pneumonic	0.823357
																					Non-Pneumonic	0.38804	Pneumonic	0.515207	Pneumonic	0.680495
																					Non-Pneumonic	0.119386	Pneumonic	0.500229	Pneumonic	0.249221
																					Non-Pneumonic	0.258191	Pneumonic	0.52789	Pneumonic	0.696721
																					Non-Pneumonic	0.153976	Pneumonic	0.890203	Pneumonic	1.33743
																					Non-Pneumonic	0.367494	Pneumonic	0.903256	Pneumonic	0.681892
																					Non-Pneumonic	0.384155	Pneumonic	0.699895	Pneumonic	0.390173
																					Non-Pneumonic	0.651256	Pneumonic	1.25825	Pneumonic	0.621728
																					Non-Pneumonic	0.162235	Pneumonic	0.948519	Pneumonic	1.1549
																					Non-Pneumonic	0.164361	Pneumonic	0.154899	Pneumonic	0.760746
																					Non-Pneumonic	0.378689	Pneumonic	0.317521	Pneumonic	0.0914169
																					Non-Pneumonic	0.990733	Pneumonic	0.998246	Pneumonic	0.450648
																					Non-Pneumonic	0.642278	Pneumonic	0.590924	Pneumonic	0.633982
																					Non-Pneumonic	0.538413	Pneumonic	1.34799	Pneumonic	0.78716
																					Non-Pneumonic	0.254917	Pneumonic	1.82328	Pneumonic	0.598832
																					Non-Pneumonic	1.13281	Pneumonic	0.690693	Pneumonic	0.950202
																					Non-Pneumonic	0.550342	Pneumonic	0.773116	Pneumonic	0.932092
																					Non-Pneumonic	0.400783	Pneumonic	0.525187	Pneumonic	0.16251
																					Non-Pneumonic	0.286202	Pneumonic	0.203184	Pneumonic	1.1206
																					Non-Pneumonic	0.688843	Pneumonic	1.39526	Pneumonic	0.908431
																					Non-Pneumonic	0.121043	Pneumonic	0.879462	Pneumonic	0.706911
																					Non-Pneumonic	0.0920239	Pneumonic	1.10271	Pneumonic	1.024
																					Non-Pneumonic	0.815033	Pneumonic	1.31525	Pneumonic	0.741099
																					Non-Pneumonic	0.462458	Pneumonic	1.11011	Pneumonic	0.553292
																					Non-Pneumonic	0.306426	Pneumonic	1.16641	Pneumonic	0.66323
																					Non-Pneumonic	0.628526	Pneumonic	0.991771	Pneumonic	0
																					Non-Pneumonic	0.462598	Pneumonic	0.140358	Pneumonic	0.116991
																					Non-Pneumonic	0.402094	Pneumonic	0.243127	Pneumonic	0.261594
																					Non-Pneumonic	0.382399	Pneumonic	0.55212	Pneumonic	0.650517
																					Non-Pneumonic	0.283618	Pneumonic	0.193894	Pneumonic	0.257974
																					Non-Pneumonic	0.426763	Pneumonic	1.63852	Pneumonic	0.704749
																					Non-Pneumonic	0.454343	Pneumonic	0.956529	Pneumonic	0.95884
																					Non-Pneumonic	0.446505	Pneumonic	0.539867	Pneumonic	0.781595
																					Non-Pneumonic	0.0630624	Pneumonic	0.591442	Pneumonic	1.06677
																					Non-Pneumonic	0.769859	Pneumonic	0.591906	Pneumonic	0.91805
																					Non-Pneumonic	0.210696	Pneumonic	0.70005	Pneumonic	1.17794
																					Non-Pneumonic	0.228708	Pneumonic	1.89943	Pneumonic	0.698491
																					Non-Pneumonic	0.529385	Pneumonic	0.321798	Pneumonic	1.49045
																					Non-Pneumonic	0.319191	Pneumonic	0.54757	Pneumonic	1.07257
																					Non-Pneumonic	0.656386	Pneumonic	1.37916	Pneumonic	0.288526
																					Non-Pneumonic	0.627332	Pneumonic	1.25482	Pneumonic	0.448022
																					Non-Pneumonic	0.221068	Pneumonic	0.800208	Pneumonic	0.687618
																					Non-Pneumonic	0.403452	Pneumonic	0.968234	Pneumonic	0.609229
																					Non-Pneumonic	0.20058	Pneumonic	0.673223	Pneumonic	0.738723
																					Non-Pneumonic	0.350577	Pneumonic	0.9979	Pneumonic	1.17584
																					Non-Pneumonic	0.432937	Pneumonic	0.288365	Pneumonic	0.370299
																					Non-Pneumonic	0.548844	Pneumonic	0.212389	Pneumonic	0.684384
																					Non-Pneumonic	0.163558	Pneumonic	1.78706	Pneumonic	0.685426
																					Non-Pneumonic	0.638732	Pneumonic	1.06459	Pneumonic	0.865822
																					Non-Pneumonic	0.408379	Pneumonic	0.779329	Pneumonic	0.59425
																					Non-Pneumonic	0.315895	Pneumonic	1.12961	Pneumonic	0.611072
																					Non-Pneumonic	1.03668	Pneumonic	0.91505	Pneumonic	0.661461
																					Non-Pneumonic	0.435915	Pneumonic	0.71501	Pneumonic	1.10781
																					Non-Pneumonic	0.197623	Pneumonic	1.12819	Pneumonic	0.558313
																					Non-Pneumonic	0	Pneumonic	0.3306	Pneumonic	1.44
																					Non-Pneumonic	0.650583	Pneumonic	1.01397	Pneumonic	0.891889
																					Non-Pneumonic	0.299397	Pneumonic	0.272173	Pneumonic	0.437394
																					Non-Pneumonic	0.495639	Pneumonic	0.265836	Pneumonic	0.451884
																					Non-Pneumonic	0.764173	Pneumonic	1.25461	Pneumonic	0.507948
																					Non-Pneumonic	0.329927	Pneumonic	0.385384	Pneumonic	0.491653
																					Non-Pneumonic	0.151109	Pneumonic	1.33363	Pneumonic	0.658452
																					Non-Pneumonic	0.487328	Pneumonic	0.520003	Pneumonic	0.266984
																					Non-Pneumonic	0.427555	Pneumonic	0.353098	Pneumonic	0.632326
																					Non-Pneumonic	0	Pneumonic	0.593472	Pneumonic	1.11777
																					Non-Pneumonic	0.278331	Pneumonic	0.858425	Pneumonic	1.23999
																					Non-Pneumonic	0.444552	Pneumonic	0.413572	Pneumonic	0.309465
																					Non-Pneumonic	0.261099	Pneumonic	1.45725	Pneumonic	0.324121
																					Non-Pneumonic	0	Pneumonic	0.424616	Pneumonic	1.42446
																					Non-Pneumonic	0.154954	Pneumonic	0	Pneumonic	0.155988
																					Non-Pneumonic	0	Pneumonic	1.06788	Pneumonic	0.41661
																					Non-Pneumonic	0.352376	Pneumonic	0.707519	Pneumonic	0.7067
																					Non-Pneumonic	0.345801	Pneumonic	1.01269	Pneumonic	1.16705
																					Non-Pneumonic	0.305248	Pneumonic	0.397471	Pneumonic	0.423676
																					Non-Pneumonic	0.670677	Pneumonic	0.595128	Pneumonic	0.949409
																					Non-Pneumonic	0.281316	Pneumonic	0.637299	Pneumonic	0.449265
																					Non-Pneumonic	0.750471	Pneumonic	0.687593	Pneumonic	0.500534
																					Non-Pneumonic	0.357222	Pneumonic	0.713962	Pneumonic	0.161185
																					Non-Pneumonic	0.490498	Pneumonic	0.762571	Pneumonic	0.434648
																					Non-Pneumonic	0.371479	Pneumonic	0.694825	Pneumonic	0.0418657
																					Non-Pneumonic	0.368089	Pneumonic	0.584805	Pneumonic	1.05572
																					Non-Pneumonic	0.168117	Pneumonic	0.736396	Pneumonic	1.0529
																					Non-Pneumonic	0.507045	Pneumonic	0.384816	Pneumonic	0.272244
																					Non-Pneumonic	0.104228	Pneumonic	0.392156	Pneumonic	0.214985
																					Non-Pneumonic	0.491885	Pneumonic	0.788444	Pneumonic	0.933142
																					Non-Pneumonic	0.454924	Pneumonic	0.689202	Pneumonic	0.871184
																					Non-Pneumonic	0.284239	Pneumonic	0.22645	Pneumonic	1.40447
																					Non-Pneumonic	0.114437	Pneumonic	0.478235	Pneumonic	0.703392
																					Non-Pneumonic	0.120707	Pneumonic	0.121511	Pneumonic	0.27314
																					Non-Pneumonic	0.186363	Pneumonic	0.575859	Pneumonic	1.10239
																					Non-Pneumonic	0.232472	Pneumonic	0.396113	Pneumonic	0.796523
																					Non-Pneumonic	0.672036	Pneumonic	0.774353	Pneumonic	1.35469
																					Non-Pneumonic	0.210989	Pneumonic	0.659058	Pneumonic	0.685658
																					Non-Pneumonic	0.535356	Pneumonic	0.612212	Pneumonic	0.36368
																					Non-Pneumonic	0.423606	Pneumonic	0.182314	Pneumonic	0.924994
																					Non-Pneumonic	0.621875	Pneumonic	0.401734	Pneumonic	0.756021
																					Non-Pneumonic	0.483921	Pneumonic	0.480269	Pneumonic	0.474174
																					Non-Pneumonic	0.0983407	Pneumonic	0.392526	Pneumonic	0.257462
																					Non-Pneumonic	0.463142	Pneumonic	0.379233	Pneumonic	0.539236
																					Non-Pneumonic	0.474943	Pneumonic	0.46984	Pneumonic	0.631378
																					Non-Pneumonic	0.351284	Pneumonic	0.731442	Pneumonic	0.73948
																					Non-Pneumonic	0.433733	Pneumonic	0.485115	Pneumonic	0.646973
																					Non-Pneumonic	0.737138	Pneumonic	0.360671	Pneumonic	0.97298
																					Non-Pneumonic	0.743139	Pneumonic	0.402177	Pneumonic	0.700724
																					Non-Pneumonic	0.521406	Pneumonic	0.452436	Pneumonic	0
																					Non-Pneumonic	0.564819	Pneumonic	0.582296	Pneumonic	0.443888
																					Non-Pneumonic	0.111799	Pneumonic	0.706382	Pneumonic	0.532724
																					Non-Pneumonic	0.439307	Pneumonic	0.346206	Pneumonic	0.585566
																					Non-Pneumonic	0.384958	Pneumonic	0.480674	Pneumonic	0.900143
																					Non-Pneumonic	0.764094	Pneumonic	0.480881	Pneumonic	0.430894
																					Non-Pneumonic	0.380534	Pneumonic	0.672079	Pneumonic	0.350896
																					Non-Pneumonic	0.340056	Pneumonic	0.214717	Pneumonic	0.453434
																					Non-Pneumonic	0.523002	Pneumonic	0.587241	Pneumonic	0.4709
																					Non-Pneumonic	0.946438	Pneumonic	0.477226	Pneumonic	0.26642
																					Non-Pneumonic	0.624456	Pneumonic	0.829816	Pneumonic	0.502618
																					Non-Pneumonic	0.5506	Pneumonic	0.740307	Pneumonic	0.64804
																					Non-Pneumonic	0.641684	Pneumonic	0.613502	Pneumonic	0.107997
																					Non-Pneumonic	0.541153	Pneumonic	0.312513	Pneumonic	0.409106
																					Non-Pneumonic	0.49068	Pneumonic	0.639757	Pneumonic	0.160507
																					Non-Pneumonic	0.276155	Pneumonic	0.428148	Pneumonic	0.450223
																					Non-Pneumonic	0.582109	Pneumonic	0.685372	Pneumonic	0.640521
																					Non-Pneumonic	0.452575	Pneumonic	0.454608	Pneumonic	0.494518
																					Non-Pneumonic	0.314258	Pneumonic	0.416776	Pneumonic	0.480479
																					Non-Pneumonic	0.305264	Pneumonic	0.67368	Pneumonic	0.344123
																					Non-Pneumonic	0.395005	Pneumonic	0.749059	Pneumonic	0.681909
																					Non-Pneumonic	0.485412	Pneumonic	0.33176	Pneumonic	0.768944
																					Non-Pneumonic	0.0920919	Pneumonic	0.745247	Pneumonic	0.703194
																					Non-Pneumonic	0.822499	Pneumonic	0.486043	Pneumonic	1.04499
																					Non-Pneumonic	0.192686	Pneumonic	0.4813	Pneumonic	0.216255
																					Non-Pneumonic	0.20106	Pneumonic	0.310241	Pneumonic	0.81417
																					Non-Pneumonic	0.128642	Pneumonic	0.432039	Pneumonic	0.44141
																					Non-Pneumonic	0.439766	Pneumonic	0.586909	Pneumonic	1.56864
																					Non-Pneumonic	0.363652	Pneumonic	0.519059	Pneumonic	0.219569
																					Non-Pneumonic	0.437863	Pneumonic	0.75474	Pneumonic	0.800554
																					Non-Pneumonic	0.685342	Pneumonic	0.235425	Pneumonic	1.07529
																					Non-Pneumonic	0.409607	Pneumonic	0.34771	Pneumonic	0.718314
																					Non-Pneumonic	0.443244	Pneumonic	0.49887	Pneumonic	0.376802
																					Non-Pneumonic	1.25638	Pneumonic	0.40414	Pneumonic	0.470741
																					Non-Pneumonic	0.313319	Pneumonic	0.552088	Pneumonic	0.622219
																					Non-Pneumonic	0.619567	Pneumonic	0.87171	Pneumonic	0.235348
																					Non-Pneumonic	0.739477	Pneumonic	0.144792	Pneumonic	0.42859
																					Non-Pneumonic	0.188177	Pneumonic	0.416212	Pneumonic	0.807655
																					Non-Pneumonic	0.700593	Pneumonic	0.266612	Pneumonic	0.604772
																					Non-Pneumonic	0	Pneumonic	0.104283	Pneumonic	0.440176
																					Non-Pneumonic	0.525975	Pneumonic	0.646735	Pneumonic	1.17714
																					Non-Pneumonic	0.712535	Pneumonic	0	Pneumonic	0.532244
																					Non-Pneumonic	0.721048	Pneumonic	0.544852	Pneumonic	1.18137
																					Non-Pneumonic	0.499716	Pneumonic	0.284958	Pneumonic	0.39849
																					Non-Pneumonic	0.387919	Pneumonic	0.52054	Pneumonic	0.657551
																					Non-Pneumonic	0.334847	Pneumonic	0.546523	Pneumonic	0.408669
																					Non-Pneumonic	0.448761	Pneumonic	0.231023	Pneumonic	0.742611
																					Non-Pneumonic	0.281613	Pneumonic	0.483306	Pneumonic	0.585979
																					Non-Pneumonic	0.667078	Pneumonic	0.629016	Pneumonic	0.159224
																					Non-Pneumonic	0.324257	Pneumonic	0.464289	Pneumonic	0.280581
																					Non-Pneumonic	0.730104	Pneumonic	0.425274	Pneumonic	0.628573
																					Non-Pneumonic	0.577286	Pneumonic	0.453052	Pneumonic	0.674798
																					Non-Pneumonic	0.254413	Pneumonic	0.130828	Pneumonic	0.197643
																					Non-Pneumonic	0.484263	Pneumonic	0.562074	Pneumonic	0.54979
																					Non-Pneumonic	0.710483	Pneumonic	0.565164	Pneumonic	0.352428
																					Non-Pneumonic	0.619041	Pneumonic	0.275243	Pneumonic	0.94626
																					Non-Pneumonic	0.519671	Pneumonic	0.646889	Pneumonic	0.744064
																					Non-Pneumonic	0.217641	Pneumonic	0.465218	Pneumonic	1.96464
																					Non-Pneumonic	0.0967268	Pneumonic	0.393687	Pneumonic	1.40752
																					Non-Pneumonic	0.294375	Pneumonic	0.164592	Pneumonic	0.445643
																					Non-Pneumonic	0	Pneumonic	0.430779	Pneumonic	0.756939
																					Non-Pneumonic	0.243652	Pneumonic	0.685331	Pneumonic	0.402136
																					Non-Pneumonic	0.543063	Pneumonic	0.265042	Pneumonic	0
																					Non-Pneumonic	0.251846	Pneumonic	0.43634	Pneumonic	0.450038
																					Non-Pneumonic	0.0667806	Pneumonic	0.748478	Pneumonic	0.669217
																					Non-Pneumonic	0.293873	Pneumonic	0.752607	Pneumonic	1.00806
																					Non-Pneumonic	0.124894	Pneumonic	0.62544	Pneumonic	0.316714
																					Non-Pneumonic	0.251835	Pneumonic	0.29796	Pneumonic	0.774121
																					Non-Pneumonic	0.220682	Pneumonic	0.364243	Pneumonic	0.427673
																					Non-Pneumonic	0.149283	Pneumonic	0.520005	Pneumonic	0.482754
																					Non-Pneumonic	0.0946765	Pneumonic	0.504238	Pneumonic	0.418807
																					Non-Pneumonic	0.129908	Pneumonic	0.672906	Pneumonic	0.45235
																					Non-Pneumonic	0.262183	Pneumonic	1.25209	Pneumonic	1.01549
																					Non-Pneumonic	0	Pneumonic	0.780534	Pneumonic	0.216546
																					Non-Pneumonic	0	Pneumonic	0.289386	Pneumonic	0.580275
																					Non-Pneumonic	0.403478	Pneumonic	1.10136	Pneumonic	0.767577
																					Non-Pneumonic	0	Pneumonic	0.575563	Pneumonic	0.901103
																					Non-Pneumonic	0	Pneumonic	0.628746	Pneumonic	0.395559
																					Non-Pneumonic	0	Pneumonic	0.586773	Pneumonic	0.391084
																					Non-Pneumonic	0.163189	Pneumonic	0.307937	Pneumonic	0.414011
																					Non-Pneumonic	0.187122	Pneumonic	0.670351	Pneumonic	0.61166
																					Non-Pneumonic	0	Pneumonic	0.816144	Pneumonic	0.176956
																					Non-Pneumonic	0.355661	Pneumonic	0.544786	Pneumonic	1.24561
																					Non-Pneumonic	0.118714	Pneumonic	0.649672	Pneumonic	0.171182
																					Non-Pneumonic	0.299907	Pneumonic	0.336548	Pneumonic	0.251403
																					Non-Pneumonic	0.183945	Pneumonic	0.715707	Pneumonic	1.47259
																					Non-Pneumonic	0.325786	Pneumonic	0.558707	Pneumonic	0.784537
																					Non-Pneumonic	0.0855309	Pneumonic	0.47979	Pneumonic	1.15442
																					Non-Pneumonic	0.344954	Pneumonic	0.436279	Pneumonic	0.852164
																					Non-Pneumonic	0.142706	Pneumonic	0.752091	Pneumonic	0.371417
																					Non-Pneumonic	0	Pneumonic	0.245877	Pneumonic	0.470504
																					Non-Pneumonic	0.313577	Pneumonic	0.587738	Pneumonic	0.280586
																					Non-Pneumonic	0.425518	Pneumonic	0.508996	Pneumonic	0.167813
																					Non-Pneumonic	0	Pneumonic	0.571904	Pneumonic	0.231199
																					Non-Pneumonic	0.377094	Pneumonic	0.644443	Pneumonic	0.110182
																					Non-Pneumonic	0.355784	Pneumonic	0.342598	Pneumonic	0.865596
																					Non-Pneumonic	0.134375	Pneumonic	0.509829	Pneumonic	0.367771
																					Non-Pneumonic	0.25174	Pneumonic	1.0088	Pneumonic	0.354682
																					Non-Pneumonic	0.307249	Pneumonic	0	Pneumonic	0.500912
																					Non-Pneumonic	0	Pneumonic	0.806234	Pneumonic	0.0974021
																					Non-Pneumonic	0.335189	Pneumonic	0.549324	Pneumonic	0.238842
																					Non-Pneumonic	0.281655	Pneumonic	0.658584	Pneumonic	0.748463
																					Non-Pneumonic	0	Pneumonic	0.460977	Pneumonic	0.998495
																					Non-Pneumonic	0.317724	Pneumonic	0.295204	Pneumonic	0.387477
																					Pneumonic	1.04706	Pneumonic	0.583635	Pneumonic	0.391503
																					Pneumonic	0	Pneumonic	0.596921	Pneumonic	0.944899
																					Pneumonic	0.484256	Pneumonic	0.521091	Pneumonic	0.893353
																					Pneumonic	0.913256	Pneumonic	0.71807	Pneumonic	0.495494
																					Pneumonic	0.133607	Pneumonic	0.643495	Pneumonic	0.393608
																					Pneumonic	0.373261	Pneumonic	0.60247	Pneumonic	0.678888
																					Pneumonic	0	Pneumonic	0.570294	Pneumonic	0.661322
																					Pneumonic	0.26675	Pneumonic	0.364004	Pneumonic	0.861214
																					Pneumonic	0.497853	Pneumonic	0.318538	Pneumonic	0.861093
																					Pneumonic	0.215258	Pneumonic	0.763357	Pneumonic	0.394224
																					Pneumonic	0	Pneumonic	0.245504	Pneumonic	0.773997
																					Pneumonic	0.405481	Pneumonic	0.627578	Pneumonic	0.562114
																					Pneumonic	0.537535	Pneumonic	0.651453	Pneumonic	0.739667
																					Pneumonic	0.14338	Pneumonic	0.53911	Pneumonic	0.726644
																					Pneumonic	0	Pneumonic	0.566224	Pneumonic	0.404464
																					Pneumonic	0.389309	Pneumonic	0.261352	Pneumonic	0.611308
																					Pneumonic	0.0966051	Pneumonic	0.417375	Pneumonic	0.772461
																					Pneumonic	0.139387	Pneumonic	1.1989	Pneumonic	0.46271
																					Pneumonic	0.277523	Pneumonic	0.38066	Pneumonic	0.408094
																					Pneumonic	0.323869	Pneumonic	0.646478	Pneumonic	0.870732
																					Pneumonic	0.386983	Pneumonic	0.517062	Pneumonic	0.453653
																					Pneumonic	0	Pneumonic	0.468972	Pneumonic	1.03814
																					Pneumonic	0.128311	Pneumonic	0.578929	Pneumonic	1.24742
																					Pneumonic	0.154266	Pneumonic	0.708418	Pneumonic	1.23941
																					Pneumonic	0.60319	Pneumonic	0.403904	Pneumonic	0.738454
																					Pneumonic	0.202015	Pneumonic	0	Pneumonic	0.806104
																					Pneumonic	0.194862	Pneumonic	0.554146	Pneumonic	0.934512
																					Pneumonic	0.4813	Pneumonic	0.61609	Pneumonic	1.50229
																					Pneumonic	0.388437	Pneumonic	0.661374	Pneumonic	0.151395
																					Pneumonic	0.275938	Pneumonic	0.863641	Pneumonic	0.304677
																					Pneumonic	0.356005	Pneumonic	0.495265	Pneumonic	0.817087
																					Pneumonic	0.177297	Pneumonic	0.603486	Pneumonic	0.116117
																					Pneumonic	0	Pneumonic	0.216839	Pneumonic	0.487015
																					Pneumonic	0	Pneumonic	0.750321	Pneumonic	0.300558
																					Pneumonic	0.426699	Pneumonic	1.22039	Pneumonic	0.161041
																					Pneumonic	0.273362	Pneumonic	0.0902558	Pneumonic	1.19212
																					Pneumonic	0.462892	Pneumonic	0.439254	Pneumonic	0.274612
																					Pneumonic	0.746869	Pneumonic	0.295158	Pneumonic	0.294214
																					Pneumonic	0.144629	Pneumonic	1.21441	Pneumonic	0.323964
																					Pneumonic	0.454939	Pneumonic	0.208836	Pneumonic	0.895743
																					Pneumonic	0	Pneumonic	0.621257	Pneumonic	0.914852
																					Pneumonic	0.293935	Pneumonic	0.73192	Pneumonic	0.769023
																					Pneumonic	0.136052	Pneumonic	0.820453	Pneumonic	0.296554
																					Pneumonic	0.183858	Pneumonic	0.384016	Pneumonic	0.251687
																					Pneumonic	0.267047	Pneumonic	0.337559	Pneumonic	0.633429
																					Pneumonic	0.114268	Pneumonic	0.650608	Pneumonic	0.316656
																					Pneumonic	0.232116	Pneumonic	0.460945	Pneumonic	1.66086
																					Pneumonic	0	Pneumonic	0.860718	Pneumonic	0.790965
																					Pneumonic	0	Pneumonic	0.360652	Pneumonic	0
																					Pneumonic	0	Pneumonic	0.218287	Pneumonic	0.571468
																					Pneumonic	0.13748	Pneumonic	0.627167	Pneumonic	0.273704
																					Pneumonic	0.227929	Pneumonic	0.493026	Pneumonic	0.249844
																					Pneumonic	0.150155	Pneumonic	0.510992	Pneumonic	0.43335
																					Pneumonic	0.0990103	Pneumonic	0.277353	Pneumonic	0.343354
																					Pneumonic	0.223898	Pneumonic	0.396371	Pneumonic	0.116737
																					Pneumonic	0.388915	Pneumonic	0.55812	Pneumonic	0.281532
																					Pneumonic	0.146095	Pneumonic	0.713816	Pneumonic	0.18139
																					Pneumonic	0.225252	Pneumonic	0.724896	Pneumonic	0.255846
																					Pneumonic	0.12977	Pneumonic	0.353439	Pneumonic	0.428596
																					Pneumonic	0.200396	Pneumonic	0.76428	Pneumonic	0
																					Pneumonic	0	Pneumonic	0.304033	Pneumonic	0.152855
																					Pneumonic	0.111078	Pneumonic	0.817766	Pneumonic	0.263872
																					Pneumonic	0.612609	Pneumonic	0.347666	Pneumonic	0.299172
																					Pneumonic	0.494899	Pneumonic	0.511027	Pneumonic	0.555428
																					Pneumonic	0	Pneumonic	0.678389	Pneumonic	0.342901
																					Pneumonic	0.15011	Pneumonic	0.489123	Pneumonic	0.526375
																					Pneumonic	0.152454	Pneumonic	0.382515	Pneumonic	0.407408
																					Pneumonic	0.342444	Pneumonic	0.331962	Pneumonic	0.321349
																					Pneumonic	0.209838	Pneumonic	0.661061	Pneumonic	0.403311
																					Pneumonic	0.376977	Pneumonic	0.46449	Pneumonic	0.265284
																					Pneumonic	0.421526	Pneumonic	0.64944	Pneumonic	0.461362
																					Pneumonic	0.427241	Pneumonic	0.668493	Pneumonic	0.202369
																					Pneumonic	0.321787	Pneumonic	0.687623	Pneumonic	0.186703
																					Pneumonic	0.242449	Pneumonic	0.294291	Pneumonic	0
																					Pneumonic	0.100117	Pneumonic	0.496539	Pneumonic	0.533535
																					Pneumonic	0.50042	Pneumonic	0.837073	Pneumonic	0.52587
																					Pneumonic	0.130265	Pneumonic	0.726996	Pneumonic	0.0807357
																					Pneumonic	0.140736	Pneumonic	0.596363	Pneumonic	0.626429
																					Pneumonic	0	Pneumonic	0.578036	Pneumonic	0.162318
																					Pneumonic	0.364553	Pneumonic	0.646927	Pneumonic	0.694588
																					Pneumonic	0.315939	Pneumonic	0.349924	Pneumonic	0.384952
																					Pneumonic	0	Pneumonic	0.444921	Pneumonic	0.0847212
																					Pneumonic	0	Pneumonic	0.598887	Pneumonic	0.0871192
																					Pneumonic	0.975063	Pneumonic	0.0792522	Pneumonic	0.374662
																					Pneumonic	0.107651	Pneumonic	0.68444	Pneumonic	0.350858
																					Pneumonic	0	Pneumonic	0.448097	Pneumonic	0.251945
																					Pneumonic	0.236104	Pneumonic	0.389152	Pneumonic	0.173269
																					Pneumonic	0.13935	Pneumonic	0.151224	Pneumonic	0.897936
																					Pneumonic	0.27329	Pneumonic	0.524823	Pneumonic	0.355889
																					Pneumonic	0.453813	Pneumonic	0.112132	Pneumonic	0.0822537
																					Pneumonic	0	Pneumonic	0.294095	Pneumonic	0.587406
																					Pneumonic	0.407704	Pneumonic	0.80823	Pneumonic	0.43368
																					Pneumonic	0.336063	Pneumonic	0.400179	Pneumonic	0.480551
																					Pneumonic	0.474089	Pneumonic	0.283035	Pneumonic	0
																					Pneumonic	0	Pneumonic	1.05082	Pneumonic	0.556048
																					Pneumonic	0.493453	Pneumonic	0.654051	Pneumonic	0.354014
																					Pneumonic	0.0630861	Pneumonic	0.610198	Pneumonic	0.714414
																					Pneumonic	0.317276	Pneumonic	0	Pneumonic	0.654573
																					Pneumonic	0.44417	Pneumonic	0.444424	Pneumonic	0.424107
																					Pneumonic	0	Pneumonic	0.238823	Pneumonic	0.126461
																					Pneumonic	0.301271	Pneumonic	0.310444	Pneumonic	0.565272
																					Pneumonic	0.105217	Pneumonic	0.749055	Pneumonic	0.176069
																					Pneumonic	0	Pneumonic	0.198731	Pneumonic	0.229221
																					Pneumonic	0.163093	Pneumonic	0.253713	Pneumonic	0.200257
																					Pneumonic	0	Pneumonic	0.378171	Pneumonic	0.458804
																					Pneumonic	0	Pneumonic	0.657512	Pneumonic	0.410655
																					Pneumonic	0.22738	Pneumonic	0.401484	Pneumonic	0.415785
																					Pneumonic	0.306062	Pneumonic	0.71671	Pneumonic	0.393255
																					Pneumonic	0.115697	Pneumonic	0.510744	Pneumonic	0.817578
																					Pneumonic	0	Pneumonic	0.164477	Pneumonic	0.0701039
																					Pneumonic	0.326879	Pneumonic	0.657381	Pneumonic	0.252111
																					Pneumonic	0.10769	Pneumonic	0.557971	Pneumonic	0.29415
																					Pneumonic	0.164593	Pneumonic	0.499577	Pneumonic	0.0481269
																					Pneumonic	0.250176	Pneumonic	0.321751	Pneumonic	0.483806
																					Pneumonic	0	Pneumonic	0.429167	Pneumonic	0.478417
																					Pneumonic	0.16158	Pneumonic	0.427248	Pneumonic	0.118385
																					Pneumonic	0.220185	Pneumonic	0.775249	Pneumonic	0.271818
																					Pneumonic	0.303285	Pneumonic	0.599586	Pneumonic	0.468317
																					Pneumonic	0.11579	Pneumonic	0.533712	Pneumonic	0.679131
																					Pneumonic	0	Pneumonic	0.512315	Pneumonic	0.366811
																					Pneumonic	0	Pneumonic	0.366133	Pneumonic	0.0828609
																					Pneumonic	0.142393	Pneumonic	0.754364	Pneumonic	0.321523
																					Pneumonic	0.149751	Pneumonic	0.627284	Pneumonic	0.512863
																					Pneumonic	0.371167	Pneumonic	0.598397	Pneumonic	0.0555594
																					Pneumonic	0	Pneumonic	0.554733	Pneumonic	0.4712
																					Pneumonic	0.156742	Pneumonic	0.344546	Pneumonic	0.333265
																					Pneumonic	0.102125	Pneumonic	0.504767	Pneumonic	0.816323
																					Pneumonic	0.2661	Pneumonic	0.596228	Pneumonic	0.427308
																					Pneumonic	0.144599	Pneumonic	0.652386	Pneumonic	0.175181
																					Pneumonic	0	Pneumonic	0.626977	Pneumonic	0.533362
																					Pneumonic	0.513279	Pneumonic	0.703977	Pneumonic	0.502642
																					Pneumonic	0.247681	Pneumonic	0.374911	Pneumonic	0.170216
																					Pneumonic	0	Pneumonic	0.722824	Pneumonic	0.167262
																					Pneumonic	0.290859	Pneumonic	0.448454	Pneumonic	0.377222
																					Pneumonic	0.15011	Pneumonic	0.73858	Pneumonic	0.366784
																					Pneumonic	0	Pneumonic	0.42398	Pneumonic	0.0503316
																					Pneumonic	0.518303	Pneumonic	0	Pneumonic	0.214996
																					Pneumonic	0.524938	Pneumonic	0.259925	Pneumonic	0.405695
																					Pneumonic	0.803805	Pneumonic	0.362742	Pneumonic	0.512071
																					Pneumonic	0.308248	Pneumonic	0.692928	Pneumonic	0.465032
																					Pneumonic	0.218645	Pneumonic	0.515921	Pneumonic	0.773191
																					Pneumonic	0	Pneumonic	0.406579	Pneumonic	0.843991
																					Pneumonic	0.157918	Pneumonic	0.435617	Pneumonic	0.0768405
																					Pneumonic	0.495118	Pneumonic	0.454307	Pneumonic	0.628584
																					Pneumonic	0	Pneumonic	0.416456	Pneumonic	0.278823
																					Pneumonic	0.28466	Pneumonic	0.619855	Pneumonic	0.29747
																					Pneumonic	0.840627	Pneumonic	0.508234	Pneumonic	0
																					Pneumonic	0.228343	Pneumonic	0.643072	Pneumonic	0.7921
																					Pneumonic	0.334285	Pneumonic	0.779576	Pneumonic	0.364418
																					Pneumonic	0.375666	Pneumonic	0.497216	Pneumonic	0.226769
																					Pneumonic	0.294511	Pneumonic	0.525151	Pneumonic	0.412003
																					Pneumonic	0	Pneumonic	0.478577	Pneumonic	0.14799
																					Pneumonic	0.718683	Pneumonic	0.95289	Pneumonic	1.04358
																					Pneumonic	0.254312	Pneumonic	0.27346	Pneumonic	0.725989
																					Pneumonic	0.193789	Pneumonic	1.03454	Pneumonic	0.229791
																					Pneumonic	0.37424	Pneumonic	0.786915	Pneumonic	0.214953
																					Pneumonic	0	Pneumonic	0.454436	Pneumonic	0
																					Pneumonic	0.0990425	Pneumonic	0.401415	Pneumonic	0.605342
																					Pneumonic	0.25324	Pneumonic	0.0928475	Pneumonic	0.442648
																					Pneumonic	0.190141	Pneumonic	0.241263	Pneumonic	0.501757
																					Pneumonic	0.293798	Pneumonic	0.515607	Pneumonic	0.520707
																					Pneumonic	0	Pneumonic	0	Pneumonic	0.203733
																					Pneumonic	0	Pneumonic	0.414719	Pneumonic	0.295634
																					Pneumonic	0.221645	Pneumonic	0.852158	Pneumonic	0.560346
																					Pneumonic	0.334657	Pneumonic	0.185375	Pneumonic	0
																					Pneumonic	0	Pneumonic	0.532301	Pneumonic	0.347004
																					Pneumonic	0.221632	Pneumonic	0.371984	Pneumonic	0.277044
																					Pneumonic	0.412657	Pneumonic	0.546262	Pneumonic	0.173293
																					Pneumonic	0.146242	Pneumonic	0.106058	Pneumonic	0.196784
																					Pneumonic	0.0943156	Pneumonic	0.557948	Pneumonic	0.414053
																					Pneumonic	0	Pneumonic	0.32356	Pneumonic	0.205356
																					Pneumonic	0.327618	Pneumonic	0.778959	Pneumonic	0.130141
																					Pneumonic	0.199675	Pneumonic	0.768004	Pneumonic	0.587621
																					Pneumonic	0.309058	Pneumonic	0.716472	Pneumonic	0
																					Pneumonic	0.155888	Pneumonic	0.336146	Pneumonic	0.362659
																					Pneumonic	0.208059	Pneumonic	0.349685	Pneumonic	0.323226
																					Pneumonic	0.186503	Pneumonic	0.44299	Pneumonic	0.2935
																					Pneumonic	0.114846	Pneumonic	0.822815	Pneumonic	1.31585
																					Pneumonic	0	Pneumonic	0.627301	Pneumonic	0.523487
																					Pneumonic	0.132199	Pneumonic	0.630535	Pneumonic	0.295191
																					Pneumonic	0.141423	Pneumonic	0.24562	Pneumonic	0.474914
																					Pneumonic	0.24342	Pneumonic	0.430457	Pneumonic	0.766038
																					Pneumonic	0.133029	Pneumonic	0.571446	Pneumonic	0.113953
																					Pneumonic	0.524115	Pneumonic	0.442886	Pneumonic	0.254867
																					Pneumonic	0	Pneumonic	0.675445	Pneumonic	0
																					Pneumonic	0.151132	Pneumonic	0.856264	Pneumonic	0
																					Pneumonic	0.274068	Pneumonic	0.717547	Pneumonic	0.623689
																					Pneumonic	0	Pneumonic	0.582704	Pneumonic	0.445667
																					Pneumonic	0	Pneumonic	0.400412	Pneumonic	0.406705
																					Pneumonic	0	Pneumonic	0.340181	Pneumonic	0.489178
																					Pneumonic	0.26094	Pneumonic	0.486895	Pneumonic	0.263275
																					Pneumonic	0.127805	Pneumonic	0.584954	Pneumonic	0.275068
																					Pneumonic	0.219878	Pneumonic	0.536761	Pneumonic	0.632631
																					Pneumonic	0.178921	Pneumonic	0.576114	Pneumonic	0.0667001
																					Pneumonic	0	Pneumonic	0.223684	Pneumonic	0.565816
																					Pneumonic	0.179017	Pneumonic	0.55869	Pneumonic	0.170743
																					Pneumonic	0.24318	Pneumonic	0.598748	Pneumonic	0.124439
																					Pneumonic	0.234211	Pneumonic	0.548823	Pneumonic	0.530918
																					Pneumonic	0.367524	Pneumonic	0.544918	Pneumonic	0.0805099
																					Pneumonic	0.137675	Pneumonic	0.975721	Pneumonic	0.262847
																					Pneumonic	0.257426	Pneumonic	0.447483	Pneumonic	0.473161
																					Pneumonic	0.245352	Pneumonic	0.616033	Pneumonic	0.433822
																					Pneumonic	0.376306	Pneumonic	0.785399	Pneumonic	0.210138
																					Pneumonic	0.447	Pneumonic	0.497738	Pneumonic	0.154363
																					Pneumonic	0.128072	Pneumonic	0.612857	Pneumonic	0.188142
																					Pneumonic	0.545659	Pneumonic	0.891821	Pneumonic	0.497716
																					Pneumonic	0	Pneumonic	0.613323	Pneumonic	0.261971
																					Pneumonic	0.148557	Pneumonic	0.663223	Pneumonic	0.311949
																					Pneumonic	0	Pneumonic	0.623946	Pneumonic	0.0600356
																					Pneumonic	0.136544	Pneumonic	0.463448	Pneumonic	0.316478
																					Pneumonic	0.46135	Pneumonic	0.257767	Pneumonic	0.541575
																					Pneumonic	0	Pneumonic	0.527806	Pneumonic	0.331497
																					Pneumonic	0.249246	Pneumonic	0.650678	Pneumonic	1.32878
																					Pneumonic	0.366904	Pneumonic	0.633518	Pneumonic	0.833708
																					Pneumonic	0.247957	Pneumonic	0.485374	Pneumonic	0.591368
																					Pneumonic	0.237614	Pneumonic	0.223847	Pneumonic	1.03054
																					Pneumonic	0	Pneumonic	0.349682	Pneumonic	0.409013
																					Pneumonic	0.335209	Pneumonic	0.548203	Pneumonic	0.233293
																					Pneumonic	0.139424	Pneumonic	0.461167	Pneumonic	0.248659
																					Pneumonic	0.367279	Pneumonic	0.573198	Pneumonic	0.187455
																					Pneumonic	0.485336	Pneumonic	0.375006	Pneumonic	0.959212
																					Pneumonic	0	Pneumonic	0.954108	Pneumonic	0.924938
																					Pneumonic	0.23979	Pneumonic	0.653636	Pneumonic	0.183796
																					Pneumonic	0.271964	Pneumonic	0.308911	Pneumonic	0.200779
																					Pneumonic	0	Pneumonic	0.663269	Pneumonic	0.0692002
																					Pneumonic	0.166109	Pneumonic	0.246095	Pneumonic	0.853752
																					Pneumonic	0.509814	Pneumonic	0.730012	Pneumonic	0.689694
																					Pneumonic	0.155441	Pneumonic	0.85354	Pneumonic	0.263616
																					Pneumonic	0.378402	Pneumonic	0.583926	Pneumonic	0.334361
																					Pneumonic	0.163388	Pneumonic	0.256107	Pneumonic	0.27005
																					Pneumonic	0	Pneumonic	0.546344	Pneumonic	0.291149
																					Pneumonic	0.652121	Pneumonic	0.794235	Pneumonic	0.371703
																					Pneumonic	0.36202	Pneumonic	0.661706	Pneumonic	0.429048
																					Pneumonic	0	Pneumonic	0.198462	Pneumonic	0.295721
																					Pneumonic	0.152372	Pneumonic	0.726183	Pneumonic	0.191997
																					Pneumonic	0.398112	Pneumonic	0.554036	Pneumonic	0.0883267
																					Pneumonic	0.332882	Pneumonic	0.57195	Pneumonic	0
																					Pneumonic	0.230893	Pneumonic	0.639365	Pneumonic	0.429847
																					Pneumonic	0.15766	Pneumonic	1.71426	Pneumonic	0.752485
																					Pneumonic	0.162598	Pneumonic	0.642971	Pneumonic	0.863027
																					Pneumonic	0	Pneumonic	0.339452	Pneumonic	0.680616
																					Pneumonic	0	Pneumonic	0.284237	Pneumonic	0.313371
																					Pneumonic	0	Pneumonic	0.748073	Pneumonic	0
																					Pneumonic	0.508721	Pneumonic	0.225281	Pneumonic	0.288667
																					Pneumonic	0.133939	Pneumonic	0.937214	Pneumonic	0.256427
																					Pneumonic	0.271396	Pneumonic	0.843083	Pneumonic	0.318119
																					Pneumonic	0.231697	Pneumonic	0.510354	Pneumonic	0.192545
																					Pneumonic	0	Pneumonic	0.455941	Pneumonic	0.355231
																					Pneumonic	0.411906	Pneumonic	0.582911	Pneumonic	0.347658
																					Pneumonic	0.140622	Pneumonic	0.350177	Pneumonic	0.272103
																					Pneumonic	0	Pneumonic	0.702042	Pneumonic	0.24009
																					Pneumonic	0	Pneumonic	0.324089	Pneumonic	0.443381
																					Pneumonic	0	Pneumonic	0.463355	Pneumonic	0.158252
																					Pneumonic	0	Pneumonic	0.3546	Pneumonic	0.171077
																					Pneumonic	0	Pneumonic	0.501651	Pneumonic	0.19979
																					Pneumonic	0	Pneumonic	0.598371	Pneumonic	0.197738
																					Pneumonic	0.13298	Pneumonic	0.72968	Non-Pneumonic	1.65169
																					Pneumonic	0.324961	Pneumonic	0.366573	Non-Pneumonic	1.11121
																					Pneumonic	0.146347	Pneumonic	0.437622	Non-Pneumonic	1.74963
																					Pneumonic	0.192847	Pneumonic	0.679545	Non-Pneumonic	1.08218
																					Pneumonic	0.297272	Pneumonic	0.19826	Non-Pneumonic	1.32266
																					Pneumonic	0.371835	Pneumonic	0.528193	Non-Pneumonic	1.459
																					Pneumonic	0.129066	Pneumonic	0.54672	Non-Pneumonic	1.46285
																					Pneumonic	0.134662	Pneumonic	0.47232	Non-Pneumonic	1.28409
																					Pneumonic	0.163331	Pneumonic	0.766371	Non-Pneumonic	1.37651
																					Pneumonic	0.456431	Pneumonic	0.293515	Non-Pneumonic	1.64241
																					Pneumonic	0.315969	Pneumonic	0.591656	Non-Pneumonic	1.12489
																					Pneumonic	0.255374	Pneumonic	0.933816	Non-Pneumonic	1.20753
																					Pneumonic	0.416093	Pneumonic	0.567496	Non-Pneumonic	1.4023
																					Pneumonic	0	Pneumonic	0.369569	Non-Pneumonic	1.45778
																					Pneumonic	0.142365	Pneumonic	0.308031	Non-Pneumonic	1.26888
																					Pneumonic	0.588807	Pneumonic	0.729596	Non-Pneumonic	1.25166
																					Pneumonic	0.282923	Pneumonic	0.430556	Non-Pneumonic	1.11207
																					Pneumonic	0.164016	Pneumonic	0.480259	Non-Pneumonic	1.06504
																					Pneumonic	0.136052	Pneumonic	0.421089	Non-Pneumonic	1.53854
																					Pneumonic	0.256694	Pneumonic	0.749428	Non-Pneumonic	0.872946
																					Pneumonic	0.289421	Pneumonic	0.233199	Non-Pneumonic	1.38256
																					Pneumonic	0.148229	Pneumonic	0.422008	Non-Pneumonic	1.35325
																					Pneumonic	0.231564	Pneumonic	0.537184	Non-Pneumonic	0.135292
																					Pneumonic	0	Pneumonic	0.482799	Non-Pneumonic	1.01849
																					Pneumonic	0.319885	Pneumonic	0.631921	Non-Pneumonic	1.2441
																					Pneumonic	0.137425	Pneumonic	0.516289	Non-Pneumonic	0.284716
																					Pneumonic	0.222493	Pneumonic	0.678852	Non-Pneumonic	1.43088
																					Pneumonic	0.361588	Pneumonic	0.630206	Non-Pneumonic	1.18194
																					Pneumonic	0.290714	Pneumonic	0.357861	Non-Pneumonic	1.52353
																					Pneumonic	0.592006	Pneumonic	0.319764	Non-Pneumonic	1.38961
																					Pneumonic	0.150245	Pneumonic	0.317912	Non-Pneumonic	1.88256
																					Pneumonic	0.308561	Pneumonic	0.629848	Non-Pneumonic	1.47673
																					Pneumonic	0.211306	Pneumonic	0.603772	Non-Pneumonic	1.44535
																					Pneumonic	0	Pneumonic	0.292233	Non-Pneumonic	1.1806
																					Pneumonic	0	Pneumonic	0.198159	Non-Pneumonic	1.8672
																					Pneumonic	0.373006	Pneumonic	0.544272	Non-Pneumonic	1.04736
																					Pneumonic	0.288321	Pneumonic	0.120965	Non-Pneumonic	1.57231
																					Pneumonic	0.516919	Pneumonic	0.567796	Non-Pneumonic	0.910396
																					Pneumonic	0.14545	Pneumonic	0.495044	Non-Pneumonic	1.01332
																					Pneumonic	0.123841	Pneumonic	0.305894	Non-Pneumonic	1.5479
																					Pneumonic	0.384956	Pneumonic	0.114618	Non-Pneumonic	1.45451
																					Pneumonic	0	Pneumonic	0.284509	Non-Pneumonic	0.199273
																					Pneumonic	0.517862	Pneumonic	0.467958	Non-Pneumonic	1.03496
																					Pneumonic	0	Pneumonic	0.621764	Non-Pneumonic	1.54811
																					Pneumonic	0.280429	Pneumonic	0.609892	Non-Pneumonic	1.768
																					Pneumonic	0.0702607	Pneumonic	0.779055	Non-Pneumonic	1.44594
																					Pneumonic	0.0800393	Pneumonic	0.532398	Non-Pneumonic	0.816937
																					Pneumonic	0.095187	Pneumonic	0.606621	Non-Pneumonic	1.40543
																					Pneumonic	0.421998	Pneumonic	0.503505	Non-Pneumonic	0.210715
																					Pneumonic	0.195008	Pneumonic	0.581883	Non-Pneumonic	1.45385
																					Pneumonic	0.233887	Pneumonic	0.590807	Non-Pneumonic	1.28545
																					Pneumonic	0.419521	Pneumonic	0	Non-Pneumonic	1.50647
																					Pneumonic	0.383921	Pneumonic	0.420226	Non-Pneumonic	1.54476
																					Pneumonic	0.247737	Pneumonic	0.998048	Non-Pneumonic	1.68051
																					Pneumonic	0.208929	Pneumonic	0.438518	Non-Pneumonic	1.8356
																					Pneumonic	0.191619	Pneumonic	0.466746	Non-Pneumonic	1.01026
																					Pneumonic	0.14467	Pneumonic	0.108559	Non-Pneumonic	1.15478
																					Pneumonic	0.277324	Pneumonic	0.396762	Non-Pneumonic	0.15968
																					Pneumonic	0.491901	Pneumonic	0.244233	Non-Pneumonic	1.73036
																					Pneumonic	0.400121	Pneumonic	0.583225	Non-Pneumonic	0.148826
																					Pneumonic	0.124034	Pneumonic	0.360386	Non-Pneumonic	1.73042
																					Pneumonic	0.164883	Pneumonic	0.866079	Non-Pneumonic	0.377945
																					Pneumonic	0.397985	Pneumonic	0.482289	Non-Pneumonic	1.69746
																					Pneumonic	0.32837	Pneumonic	0.562754	Non-Pneumonic	1.85414
																					Pneumonic	0.338578	Pneumonic	0.639167	Non-Pneumonic	1.35739
																					Pneumonic	0.26728	Pneumonic	0.537915	Non-Pneumonic	1.21319
																					Pneumonic	0	Pneumonic	0.642401	Non-Pneumonic	1.76802
																					Pneumonic	0.24772	Pneumonic	0.261928	Non-Pneumonic	1.38587
																					Pneumonic	0.148952	Pneumonic	0.310423	Non-Pneumonic	1.16235
																					Pneumonic	0	Pneumonic	0.470439	Non-Pneumonic	0.569783
																					Pneumonic	0.250543	Pneumonic	1.04341	Non-Pneumonic	1.47673
																					Pneumonic	0.225159	Pneumonic	0.80064	Non-Pneumonic	0.282429
																					Pneumonic	0.314182	Pneumonic	0.531034	Non-Pneumonic	1.87513
																					Pneumonic	0.411838	Pneumonic	0.472547	Non-Pneumonic	1.46621
																					Pneumonic	0.205552	Pneumonic	0.581749	Non-Pneumonic	0.196772
																					Pneumonic	0.241437	Pneumonic	0.622551	Non-Pneumonic	1.64811
																					Pneumonic	0	Pneumonic	0.2852	Non-Pneumonic	1.38194
																					Pneumonic	0.371519	Pneumonic	0.713602	Non-Pneumonic	1.60776
																					Pneumonic	0.226199	Pneumonic	0.706194	Non-Pneumonic	1.46148
																					Pneumonic	0	Pneumonic	0.685074	Non-Pneumonic	1.14539
																					Pneumonic	0.21967	Pneumonic	0.369547	Non-Pneumonic	1.45711
																					Pneumonic	0.280257	Pneumonic	0.353063	Non-Pneumonic	1.32939
																					Pneumonic	0	Pneumonic	0.425727	Non-Pneumonic	1.68031
																					Pneumonic	0.190624	Pneumonic	0.529917	Non-Pneumonic	1.30164
																					Pneumonic	0	Pneumonic	0.530066	Non-Pneumonic	1.26505
																					Pneumonic	0.559409	Pneumonic	0.672213	Non-Pneumonic	1.58752
																					Pneumonic	0.191059	Pneumonic	0.695015	Non-Pneumonic	1.42685
																					Pneumonic	0.114495	Pneumonic	0.78296	Non-Pneumonic	1.22368
																					Pneumonic	0	Pneumonic	0.415045	Non-Pneumonic	1.10509
																					Pneumonic	0.171019	Pneumonic	0.259756	Non-Pneumonic	1.57528
																					Pneumonic	0.356483	Pneumonic	0.273856	Non-Pneumonic	1.44903
																					Pneumonic	0.353502	Pneumonic	0.280692	Non-Pneumonic	1.34464
																					Pneumonic	0.287381	Pneumonic	0.510163	Non-Pneumonic	1.35325
																					Pneumonic	0.121892	Pneumonic	0.572456	Non-Pneumonic	1.3733
																					Pneumonic	0.0973866	Pneumonic	0.542345	Non-Pneumonic	1.33551
																					Pneumonic	0.275988	Pneumonic	0.334938	Non-Pneumonic	1.57253
																					Pneumonic	0.129035	Pneumonic	0.504215	Non-Pneumonic	0.877015
																					Pneumonic	0.205291	Pneumonic	0.494468	Non-Pneumonic	1.23362
																					Pneumonic	0	Pneumonic	0.693518	Non-Pneumonic	0.695424
																					Pneumonic	0.537504	Pneumonic	0.150275	Non-Pneumonic	1.5106
																					Pneumonic	0	Pneumonic	0.769217	Non-Pneumonic	1.49069
																					Pneumonic	0.276671	Pneumonic	0.378394	Non-Pneumonic	1.36641
																					Pneumonic	0.372131	Pneumonic	0.800866	Non-Pneumonic	1.77702
																					Pneumonic	0.154024	Pneumonic	0.516417	Non-Pneumonic	1.14721
																					Pneumonic	0.157301	Pneumonic	0	Non-Pneumonic	1.39915
																					Pneumonic	0	Pneumonic	0.334469	Non-Pneumonic	1.1107
																					Pneumonic	0.500804	Pneumonic	0.928626	Non-Pneumonic	1.16432
																					Pneumonic	0.127288	Pneumonic	0.63752	Non-Pneumonic	1.1809
																					Pneumonic	0.0888297	Pneumonic	0.433721	Non-Pneumonic	1.62596
																					Pneumonic	0.509697	Pneumonic	0.647142	Non-Pneumonic	1.9148
																					Pneumonic	0.455039	Pneumonic	0.140395	Non-Pneumonic	1.20954
																					Pneumonic	0	Pneumonic	0.095187	Non-Pneumonic	1.59586
																					Pneumonic	0	Pneumonic	0.27724	Non-Pneumonic	1.35242
																					Pneumonic	0	Pneumonic	0.408449	Non-Pneumonic	1.03943
																					Pneumonic	0.53515	Pneumonic	0.690054	Non-Pneumonic	1.01336
																					Pneumonic	0.497364	Pneumonic	0.558446	Non-Pneumonic	1.82521
																					Control	0.698244	Pneumonic	0.658112	Non-Pneumonic	1.39821
																					Control	0.211365	Pneumonic	0.962709	Non-Pneumonic	0.759426
																					Control	0.743124	Pneumonic	0.572949	Non-Pneumonic	1.03976
																					Control	0.689578	Pneumonic	0	Non-Pneumonic	1.35431
																					Control	0.137537	Pneumonic	0.448623	Non-Pneumonic	1.2391
																					Control	0.636871	Pneumonic	0.350564	Non-Pneumonic	0.217868
																					Control	0.363566	Pneumonic	0.410165	Non-Pneumonic	1.73007
																					Control	0.383681	Pneumonic	0.659921	Non-Pneumonic	0.921438
																					Control	0	Pneumonic	0.462695	Non-Pneumonic	1.51782
																					Control	0.529897	Pneumonic	0.750855	Non-Pneumonic	1.09249
																					Control	0.34009	Pneumonic	0.354066	Non-Pneumonic	1.31352
																					Control	0.521939	Pneumonic	0.409156	Non-Pneumonic	1.09328
																					Control	0.614374	Pneumonic	0.634847	Non-Pneumonic	1.26872
																					Control	0.27661	Pneumonic	0.560689	Non-Pneumonic	1.60746
																					Control	0.169045	Pneumonic	0.58357	Non-Pneumonic	1.49411
																					Control	0.381106	Pneumonic	0.146833	Non-Pneumonic	1.02464
																					Control	0.284311	Pneumonic	0.359742	Non-Pneumonic	0.266676
																					Control	0.262904	Pneumonic	0.633593	Non-Pneumonic	1.16304
																					Control	0.127039	Pneumonic	0.372554	Non-Pneumonic	1.34006
																					Control	1.11326	Pneumonic	0.723005	Non-Pneumonic	0.875292
																					Control	0.0634269	Pneumonic	0.834756	Non-Pneumonic	0.179226
																					Control	0.374555	Pneumonic	0.44042	Non-Pneumonic	0.179469
																					Control	0.680354	Pneumonic	0.683172	Non-Pneumonic	1.31369
																					Control	0.447867	Pneumonic	0.438522	Non-Pneumonic	0.988804
																					Control	0.137604	Pneumonic	0.76016	Non-Pneumonic	1.24624
																					Control	0.271964	Pneumonic	0.280438	Non-Pneumonic	0.0726355
																					Control	0.36835	Pneumonic	0.537291	Non-Pneumonic	0.605385
																					Control	0.374127	Pneumonic	0.528458	Non-Pneumonic	0.233091
																					Control	0.335361	Pneumonic	0.561927	Non-Pneumonic	0.172019
																					Control	0.319278	Pneumonic	0.518513	Non-Pneumonic	0.176585
																					Control	0.159862	Pneumonic	0.672974	Non-Pneumonic	0.182439
																					Control	0.515834	Pneumonic	0.685868	Non-Pneumonic	0.615916
																					Control	0.340566	Pneumonic	0.388257	Non-Pneumonic	0.38162
																					Control	0.491848	Pneumonic	0.241551	Non-Pneumonic	1.35635
																					Control	0.336772	Pneumonic	0.256085	Non-Pneumonic	0.455454
																					Control	0.285243	Pneumonic	0	Non-Pneumonic	0.959558
																					Control	0.174214	Pneumonic	0.45118	Non-Pneumonic	0.0876269
																					Control	0.759586	Pneumonic	1.17401	Non-Pneumonic	0.992868
																					Control	0.122622	Pneumonic	0.703477	Non-Pneumonic	0.100538
																					Control	0.491161	Pneumonic	0.332866	Non-Pneumonic	0.413221
																					Control	0.163503	Pneumonic	0.219255	Non-Pneumonic	0.284102
																					Control	0.183908	Pneumonic	0.567459	Non-Pneumonic	0.782561
																					Control	0.567467	Pneumonic	0.541531	Non-Pneumonic	1.49277
																					Control	0.453306	Pneumonic	0.862526	Non-Pneumonic	1.47038
																					Control	0.694054	Pneumonic	0.287872	Non-Pneumonic	0.186767
																					Control	0.435176	Pneumonic	0.578439	Non-Pneumonic	0.072435
																					Control	0.10483	Pneumonic	0.972613	Non-Pneumonic	0.267065
																					Control	0.0749151	Pneumonic	0.326152	Non-Pneumonic	0.883884
																					Control	0.564273	Pneumonic	0.657449	Non-Pneumonic	0.363203
																					Control	0.33392	Pneumonic	0.728639	Non-Pneumonic	0.696571
																					Control	0.340666	Pneumonic	0.449672	Non-Pneumonic	0.275862
																					Control	0.18589	Pneumonic	0.401144	Non-Pneumonic	0.995151
																					Control	0.858987	Pneumonic	0.487702	Non-Pneumonic	0.278972
																					Control	0.309686	Pneumonic	0.412295	Non-Pneumonic	0.428762
																					Control	0	Pneumonic	0.305304	Non-Pneumonic	0.834384
																					Control	0.246892	Pneumonic	0.496497	Non-Pneumonic	0.556212
																					Control	0.160218	Pneumonic	0.66832	Non-Pneumonic	1.12533
																					Control	0.443856	Pneumonic	0.752107	Non-Pneumonic	0.287266
																					Control	0.942329	Pneumonic	0.645541	Non-Pneumonic	0.199464
																					Control	0.185814	Pneumonic	0.628143	Non-Pneumonic	0.43143
																					Control	0.482909	Pneumonic	0.603659	Non-Pneumonic	0.785072
																					Control	0.259344	Pneumonic	1.1624	Non-Pneumonic	0.135822
																					Control	0.0992843	Pneumonic	0	Non-Pneumonic	0.0983684
																					Control	0.414856	Pneumonic	1.01004	Non-Pneumonic	0.596387
																					Control	0.344095	Pneumonic	0.595758	Non-Pneumonic	0.815102
																					Control	0.334302	Pneumonic	0.415663	Non-Pneumonic	0.338178
																					Control	0.237553	Pneumonic	0.242813	Non-Pneumonic	1.29721
																					Control	0.190438	Pneumonic	0.581867	Non-Pneumonic	0.193631
																					Control	0.0638141	Pneumonic	0.485264	Non-Pneumonic	1.18259
																					Control	0.332376	Pneumonic	0.55083	Non-Pneumonic	0.962467
																					Control	0.236335	Pneumonic	0.577864	Non-Pneumonic	0.101393
																					Control	0.527186	Pneumonic	0.801841	Non-Pneumonic	0.656923
																					Control	0.0913634	Pneumonic	0.177225	Non-Pneumonic	1.13201
																					Control	0.29764	Pneumonic	0	Non-Pneumonic	0
																					Control	0.499453	Pneumonic	0.513388	Non-Pneumonic	0.227572
																					Control	0.832534	Pneumonic	0.758025	Non-Pneumonic	0.177793
																					Control	0.198351	Pneumonic	0.680066	Non-Pneumonic	0.781975
																					Control	0.112902	Pneumonic	0.34266	Non-Pneumonic	0.509471
																					Control	0.125713	Pneumonic	0.44766	Non-Pneumonic	0.329522
																					Control	0.423463	Pneumonic	0.650704	Non-Pneumonic	0.337942
																					Control	0.246577	Pneumonic	0.169725	Non-Pneumonic	1.00098
																					Control	0.597737	Pneumonic	0.689034	Non-Pneumonic	0.416396
																					Control	0.522047	Pneumonic	0.603092	Non-Pneumonic	0.848257
																					Control	0.263318	Pneumonic	0.491102	Non-Pneumonic	0.821483
																					Control	0.41518	Pneumonic	0.592526	Non-Pneumonic	0.1912
																					Control	0.879245	Pneumonic	0.650983	Non-Pneumonic	0.660289
																					Control	0.287403	Pneumonic	0.501481	Non-Pneumonic	1.30145
																					Control	0.295379	Pneumonic	0.212755	Non-Pneumonic	0.465485
																					Control	0.21036	Pneumonic	0.268777	Non-Pneumonic	1.13307
																					Control	0.794696	Pneumonic	0.440257	Non-Pneumonic	0.10235
																					Control	0.2436	Pneumonic	0.23158	Non-Pneumonic	0.98857
																					Control	0.380822	Pneumonic	0.0809458	Non-Pneumonic	0.539546
																					Control	0.268635	Pneumonic	0.341427	Non-Pneumonic	0.689298
																					Control	0.238364	Pneumonic	0.43664	Non-Pneumonic	0.145388
																					Control	0.484721	Pneumonic	0.521088	Non-Pneumonic	0.964462
																					Control	0.169086	Pneumonic	0.466987	Non-Pneumonic	0.320161
																					Control	0.771502	Pneumonic	0.674333	Non-Pneumonic	1.21051
																					Control	0.29105	Pneumonic	0.495059	Non-Pneumonic	1.23483
																					Control	0.354333	Pneumonic	0.68528	Non-Pneumonic	0.138107
																					Control	0.0878588	Pneumonic	0.545534	Non-Pneumonic	1.24071
																					Control	0.156451	Pneumonic	0.18992	Non-Pneumonic	0.91225
																					Control	0.629943	Pneumonic	0.280713	Non-Pneumonic	1.08616
																					Control	0.130972	Pneumonic	0.456438	Non-Pneumonic	0.129108
																					Control	0.610379	Pneumonic	0.40963	Non-Pneumonic	0
																					Control	0.956439	Pneumonic	0.60558	Non-Pneumonic	0.430224
																					Control	0	Pneumonic	0.352285	Non-Pneumonic	1.16424
																					Control	0	Pneumonic	0.31024	Non-Pneumonic	0.463555
																					Control	0.665797	Pneumonic	0.40679	Non-Pneumonic	0.187135
																					Control	0.391748	Pneumonic	0.468089	Non-Pneumonic	0.0560779
																					Control	0.384746	Pneumonic	0.697879	Non-Pneumonic	1.30325
																					Control	0.249647	Pneumonic	0.33875	Non-Pneumonic	1.08492
																					Control	0.166608	Pneumonic	0.482956	Non-Pneumonic	0.0408562
																					Control	0.539299	Pneumonic	0.534774	Non-Pneumonic	0.821429
																					Control	1.0771	Pneumonic	0.582158	Non-Pneumonic	0.0475319
																					Control	0.164361	Pneumonic	0.345498	Non-Pneumonic	1.02029
																					Control	0.305665	Pneumonic	0.763728	Non-Pneumonic	0.994079
																					Control	0.309421	Pneumonic	0.377423	Non-Pneumonic	1.25568
																					Control	0.062202	Pneumonic	0.865583	Non-Pneumonic	0.134178
																					Control	0.349065	Pneumonic	0.650856	Non-Pneumonic	0.0444035
																					Control	0.403689	Pneumonic	0.391601	Non-Pneumonic	0.220722
																					Control	0.706507	Pneumonic	0.659713	Non-Pneumonic	0.444077
																					Control	0.515466	Pneumonic	0.2067	Non-Pneumonic	0.105752
																					Control	0.223691	Pneumonic	0.482394	Non-Pneumonic	0.703028
																					Control	0.442067	Pneumonic	0.501816	Non-Pneumonic	0.595963
																					Control	0.16204	Pneumonic	0.334312	Non-Pneumonic	1.51445
																					Control	0.159862	Pneumonic	0.721014	Non-Pneumonic	0.986552
																					Control	0.353158	Pneumonic	0.717972	Non-Pneumonic	1.28592
																					Control	0.267339	Pneumonic	0.82364	Non-Pneumonic	0.734658
																					Control	0.967367	Pneumonic	0.688825	Non-Pneumonic	0.793127
																					Control	0.370199	Pneumonic	0.665392	Non-Pneumonic	1.16597
																					Control	0.287648	Pneumonic	0.617248	Non-Pneumonic	0.271611
																					Control	0.501192	Pneumonic	0.288698	Non-Pneumonic	1.17597
																					Control	0.297552	Pneumonic	0.365045	Non-Pneumonic	0.916347
																					Control	0.183641	Pneumonic	0.453781	Non-Pneumonic	0.903479
																					Control	0.447105	Pneumonic	0.382858	Non-Pneumonic	0.431754
																					Control	0.551298	Pneumonic	0.251444	Non-Pneumonic	0.91935
																					Control	0.292532	Pneumonic	0.537954	Non-Pneumonic	0.929939
																					Control	0.272043	Pneumonic	0.863185	Non-Pneumonic	1.35307
																					Control	0.311831	Pneumonic	0.513871	Non-Pneumonic	0.181238
																					Control	0.0769529	Pneumonic	0	Non-Pneumonic	0.161485
																					Control	0.324813	Pneumonic	0.331333	Non-Pneumonic	0.27551
																					Control	0.125429	Pneumonic	0.572306	Non-Pneumonic	0.15927
																					Control	0.368602	Pneumonic	0.51989	Non-Pneumonic	0.910228
																					Control	0.0992358	Pneumonic	0.47819	Non-Pneumonic	0.121857
																					Control	0.196325	Pneumonic	0.306848	Non-Pneumonic	0.572672
																					Control	0.612238	Pneumonic	0.500293	Non-Pneumonic	1.22957
																					Control	0.30626	Pneumonic	0.73687	Non-Pneumonic	0.8269
																					Control	0.0869275	Pneumonic	0.597818	Non-Pneumonic	0.811805
																					Control	0.349879	Pneumonic	0.433566	Non-Pneumonic	0.710367
																					Control	0.172219	Pneumonic	0.479875	Non-Pneumonic	0.143928
																					Control	0.19998	Pneumonic	0.565942	Non-Pneumonic	1.39281
																					Control	0.0707207	Pneumonic	0.349797	Non-Pneumonic	0.232023
																					Control	1.17649	Pneumonic	0.309193	Non-Pneumonic	1.06054
																					Control	0.0881783	Pneumonic	0.493808	Non-Pneumonic	0.887789
																					Control	0.169663	Pneumonic	0.448962	Non-Pneumonic	1.14861
																					Control	0.57187	Pneumonic	0.324392	Non-Pneumonic	1.08962
																					Control	0.187333	Pneumonic	0.368476	Non-Pneumonic	0.273953
																					Control	0.32279	Pneumonic	0.699054	Non-Pneumonic	0.735608
																					Control	0.648799	Pneumonic	0.660466	Non-Pneumonic	0.642334
																					Control	0.289724	Pneumonic	0.509303	Non-Pneumonic	0.150165
																					Control	0.226602	Pneumonic	0.615506	Non-Pneumonic	1.29067
																					Control	0.468029	Pneumonic	0.642964	Non-Pneumonic	1.02253
																							Pneumonic	0.146326	Non-Pneumonic	0.130883
																							Pneumonic	1.02226	Non-Pneumonic	1.10538
																							Pneumonic	0.395164	Non-Pneumonic	1.11385
																							Pneumonic	0.361189	Non-Pneumonic	0
																							Pneumonic	0.405131	Non-Pneumonic	1.09909
																							Pneumonic	0.268564	Non-Pneumonic	0.158116
																							Pneumonic	0	Non-Pneumonic	1.0962
																							Pneumonic	0.72488	Non-Pneumonic	0.477581
																							Pneumonic	0.548436	Non-Pneumonic	0.487848
																							Pneumonic	0.543404	Non-Pneumonic	0.0847386
																							Pneumonic	0.329459	Non-Pneumonic	0
																							Pneumonic	0.51267	Non-Pneumonic	0.441307
																							Pneumonic	0.573847	Non-Pneumonic	0.337944
																							Pneumonic	0.25918	Non-Pneumonic	0.878556
																							Pneumonic	0.404569	Non-Pneumonic	0.175694
																							Pneumonic	0	Non-Pneumonic	0
																							Pneumonic	0.327176	Non-Pneumonic	0.210496
																							Pneumonic	0.321153	Non-Pneumonic	0.987244
																							Pneumonic	0.483695	Non-Pneumonic	1.29643
																							Pneumonic	0.466692	Non-Pneumonic	0.0978688
																							Pneumonic	0.682202	Non-Pneumonic	1.15229
																							Pneumonic	0.722426	Non-Pneumonic	0.184429
																							Pneumonic	0.642147	Non-Pneumonic	0.675367
																							Pneumonic	0.285958	Non-Pneumonic	1.09677
																							Pneumonic	0.901213	Non-Pneumonic	0.27314
																							Pneumonic	0.78179	Non-Pneumonic	0.0736192
																							Pneumonic	0.294376	Non-Pneumonic	0.161461
																							Pneumonic	0.984106	Non-Pneumonic	1.21656
																							Pneumonic	0.627724	Non-Pneumonic	1.06384
																							Pneumonic	0.371147	Non-Pneumonic	1.2395
																							Pneumonic	0.680038	Non-Pneumonic	0.864435
																							Pneumonic	0.343071	Non-Pneumonic	1.25551
																							Pneumonic	0	Non-Pneumonic	1.15067
																							Pneumonic	0.638038	Non-Pneumonic	0.998079
																							Pneumonic	0.745712	Non-Pneumonic	0.164797
																							Pneumonic	0.683585	Non-Pneumonic	1.09582
																							Pneumonic	0.739298	Non-Pneumonic	0.292794
																							Pneumonic	0.387483	Non-Pneumonic	0.343136
																							Pneumonic	0.540099	Non-Pneumonic	0.195886
																							Pneumonic	0.429397	Non-Pneumonic	0.405139
																							Pneumonic	0.701788	Non-Pneumonic	1.26901
																							Pneumonic	0.381125	Non-Pneumonic	0.925305
																							Pneumonic	0.433428	Non-Pneumonic	1.41881
																							Pneumonic	0.409498	Non-Pneumonic	0.291171
																							Pneumonic	0.44485	Non-Pneumonic	1.00848
																							Pneumonic	0.514286	Non-Pneumonic	1.14716
																							Pneumonic	0.789182	Non-Pneumonic	0.66676
																							Pneumonic	0.766287	Non-Pneumonic	0.984944
																							Pneumonic	0.526533	Non-Pneumonic	0.747995
																							Pneumonic	0.569878	Non-Pneumonic	1.01375
																							Pneumonic	0.621126	Non-Pneumonic	0.263918
																							Pneumonic	0.372754	Non-Pneumonic	0.421965
																							Pneumonic	0.488207	Non-Pneumonic	1.55506
																							Pneumonic	0.805944	Non-Pneumonic	1.12534
																							Pneumonic	0.408628	Non-Pneumonic	0.214113
																							Pneumonic	0.495654	Non-Pneumonic	0.284373
																							Pneumonic	0.556614	Non-Pneumonic	0
																							Pneumonic	0.297945	Non-Pneumonic	0.883435
																							Pneumonic	0.125429	Non-Pneumonic	0.740789
																							Pneumonic	0.616543	Non-Pneumonic	0.072902
																							Pneumonic	0.520059	Non-Pneumonic	0.823383
																							Pneumonic	0.619752	Non-Pneumonic	0.479354
																							Pneumonic	0.492658	Non-Pneumonic	0.242186
																							Pneumonic	0.417418	Non-Pneumonic	0.0977127
																							Pneumonic	0.617987	Non-Pneumonic	0.1755
																							Pneumonic	0.605256	Non-Pneumonic	0
																							Pneumonic	0.57757	Non-Pneumonic	0.0610652
																							Pneumonic	0.31662	Non-Pneumonic	0.475623
																							Pneumonic	0.545323	Non-Pneumonic	0.185871
																							Pneumonic	0.571725	Non-Pneumonic	0
																							Pneumonic	0.762662	Non-Pneumonic	0.302122
																							Pneumonic	0.265371	Non-Pneumonic	0.248552
																							Pneumonic	0.371917	Non-Pneumonic	0.169829
																							Pneumonic	0.48762	Non-Pneumonic	0.199497
																							Pneumonic	0.995315	Non-Pneumonic	0.0556892
																							Pneumonic	0.450675	Non-Pneumonic	0.305194
																							Pneumonic	0.653347	Non-Pneumonic	0.289236
																							Pneumonic	0.362039	Non-Pneumonic	0.411403
																							Pneumonic	0.638763	Non-Pneumonic	0.21221
																							Pneumonic	0.265125	Non-Pneumonic	0.394543
																							Pneumonic	0.49255	Non-Pneumonic	0.385175
																							Pneumonic	0.533617	Non-Pneumonic	0.199675
																							Pneumonic	0.794656	Non-Pneumonic	0.547022
																							Pneumonic	0.550976	Non-Pneumonic	0.203669
																							Pneumonic	0.765167	Non-Pneumonic	0.115857
																							Pneumonic	0.530448	Non-Pneumonic	0.567128
																							Pneumonic	0.571623	Non-Pneumonic	0.222538
																							Pneumonic	0.25768	Non-Pneumonic	0.138197
																							Pneumonic	0.566804	Non-Pneumonic	0.511932
																							Pneumonic	0.125571	Non-Pneumonic	0.202032
																							Pneumonic	0.56236	Non-Pneumonic	0.232265
																							Pneumonic	0.660657	Non-Pneumonic	0.375509
																							Pneumonic	0.505077	Non-Pneumonic	0.138756
																							Pneumonic	0.361695	Non-Pneumonic	0.408463
																							Pneumonic	0.549875	Non-Pneumonic	0
																							Pneumonic	0.343699	Non-Pneumonic	0.388267
																							Pneumonic	0.452129	Non-Pneumonic	0.982106
																							Pneumonic	0.396324	Non-Pneumonic	0
																							Pneumonic	0.615489	Non-Pneumonic	0.19992
																							Pneumonic	0.362366	Non-Pneumonic	0.259151
																							Pneumonic	0.327917	Non-Pneumonic	0.260089
																							Pneumonic	0.23674	Non-Pneumonic	0.355251
																							Pneumonic	0.493136	Pneumonic	1.42423
																							Pneumonic	0.198149	Pneumonic	0.944351
																							Pneumonic	0.593697	Pneumonic	1.42432
																							Pneumonic	0.280904	Pneumonic	0.450388
																							Pneumonic	0.343292	Pneumonic	0.985483
																							Pneumonic	0.146621	Pneumonic	0.89884
																							Pneumonic	0.294176	Pneumonic	0.772447
																							Pneumonic	0.391584	Pneumonic	1.20157
																							Pneumonic	0.378489	Pneumonic	1.65353
																							Pneumonic	0.48941	Pneumonic	0.189441
																							Pneumonic	0.507031	Pneumonic	1.49788
																							Pneumonic	0.311957	Pneumonic	0.21476
																							Pneumonic	0.582228	Pneumonic	0.166012
																							Pneumonic	0.436301	Pneumonic	0.652158
																							Pneumonic	0.42789	Pneumonic	1.45442
																							Pneumonic	0.610424	Pneumonic	1.34481
																							Pneumonic	0.527023	Pneumonic	2.00402
																							Pneumonic	0.407296	Pneumonic	0.356668
																							Pneumonic	0.907055	Pneumonic	0.87827
																							Pneumonic	0.269378	Pneumonic	1.02106
																							Pneumonic	0.522022	Pneumonic	1.04391
																							Pneumonic	0.507225	Pneumonic	0.550479
																							Pneumonic	0.127894	Pneumonic	1.49966
																							Pneumonic	0.449263	Pneumonic	1.45809
																							Pneumonic	0.299837	Pneumonic	0.118933
																							Pneumonic	0.213625	Pneumonic	0.170327
																							Pneumonic	0.672048	Pneumonic	0.05593
																							Pneumonic	0.419072	Pneumonic	0.962959
																							Pneumonic	0.492228	Pneumonic	1.61113
																							Pneumonic	0.201496	Pneumonic	0.203891
																							Pneumonic	0.128072	Pneumonic	0.0929308
																							Pneumonic	0.615654	Pneumonic	0.514869
																							Pneumonic	0.61835	Pneumonic	0.985138
																							Pneumonic	0.425983	Pneumonic	1.47407
																							Pneumonic	0	Pneumonic	0.643704
																							Pneumonic	0.133391	Pneumonic	1.02039
																							Pneumonic	0.29475	Pneumonic	1.53733
																							Pneumonic	0.282004	Pneumonic	0.748596
																							Pneumonic	0.26659	Pneumonic	0.742721
																							Pneumonic	0.167	Pneumonic	0.639006
																							Pneumonic	0.718534	Pneumonic	1.60301
																							Pneumonic	0.313256	Pneumonic	0.168387
																							Pneumonic	0.39318	Pneumonic	0.806587
																							Pneumonic	0	Pneumonic	1.48379
																							Pneumonic	0.144425	Pneumonic	1.07503
																							Pneumonic	0	Pneumonic	0.741033
																							Pneumonic	0.425961	Pneumonic	0.326486
																							Pneumonic	0.233547	Pneumonic	1.58903
																							Pneumonic	0.326644	Pneumonic	1.09924
																							Pneumonic	0	Pneumonic	1.53212
																							Pneumonic	0.317215	Pneumonic	0.363887
																							Pneumonic	0	Pneumonic	1.77584
																							Pneumonic	0.253739	Pneumonic	1.02494
																							Pneumonic	0.247655	Pneumonic	0.740569
																							Pneumonic	0.755979	Pneumonic	1.18169
																							Pneumonic	0.270834	Pneumonic	1.16703
																							Pneumonic	0.176231	Pneumonic	1.8554
																							Pneumonic	0.18484	Pneumonic	0.616956
																							Pneumonic	0.574505	Pneumonic	1.70726
																							Pneumonic	0.451622	Pneumonic	0.246264
																							Pneumonic	0.423144	Pneumonic	0.245104
																							Pneumonic	0.383003	Pneumonic	0.53111
																							Pneumonic	0.464358	Pneumonic	0.381921
																							Pneumonic	0.0962423	Pneumonic	0.117518
																							Pneumonic	0.350408	Pneumonic	0.0471511
																							Pneumonic	0.522695	Pneumonic	0.410457
																							Pneumonic	0.339956	Pneumonic	1.23457
																							Pneumonic	0.458087	Pneumonic	0.730805
																							Pneumonic	0.582173	Pneumonic	1.2167
																							Pneumonic	0.218407	Pneumonic	0.213038
																							Pneumonic	0.226218	Pneumonic	0.329226
																							Pneumonic	0.226313	Pneumonic	0.822997
																							Pneumonic	0.325809	Pneumonic	0.462506
																							Pneumonic	0.282826	Pneumonic	0.609219
																							Pneumonic	0.157832	Pneumonic	0.518082
																							Pneumonic	0	Pneumonic	1.22532
																							Pneumonic	0.432769	Pneumonic	0.419825
																							Pneumonic	0.333327	Pneumonic	1.50792
																							Pneumonic	0.470893	Pneumonic	0.292757
																							Pneumonic	0.532967	Pneumonic	0.283086
																							Pneumonic	0.318132	Pneumonic	0.35598
																							Pneumonic	0.393315	Pneumonic	0.185117
																							Pneumonic	0.189006	Pneumonic	1.07504
																							Pneumonic	0.314372	Pneumonic	1.42957
																							Pneumonic	0.391922	Pneumonic	1.12002
																							Pneumonic	0.476253	Pneumonic	1.29486
																							Pneumonic	0.531256	Pneumonic	0.47565
																							Pneumonic	0.128884	Pneumonic	0.402058
																							Pneumonic	0.27565	Pneumonic	1.33872
																							Pneumonic	0.678742	Pneumonic	1.05691
																							Pneumonic	0.463535	Pneumonic	0.433077
																							Pneumonic	0.392457	Pneumonic	0.192392
																							Pneumonic	0.326818	Pneumonic	0.847046
																							Pneumonic	0.192839	Pneumonic	0.110084
																							Pneumonic	0.348619	Pneumonic	0.407616
																							Pneumonic	0.587154	Pneumonic	0.246649
																							Pneumonic	0.161515	Pneumonic	0.579277
																							Pneumonic	0.530777	Pneumonic	0.357938
																							Pneumonic	0.222448	Pneumonic	0.404961
																							Pneumonic	0.0853814	Pneumonic	0.426633
																							Pneumonic	0.551487	Pneumonic	0.192268
																							Pneumonic	0.394162	Pneumonic	1.10708
																							Pneumonic	0.82097	Pneumonic	0.455757
																							Pneumonic	0.222415	Pneumonic	0.159721
																							Pneumonic	0.532192	Pneumonic	0.34263
																							Pneumonic	0.0667806	Pneumonic	0.173427
																							Pneumonic	0.484884	Pneumonic	0.692263
																							Pneumonic	0.606072	Pneumonic	0.0817448
																							Pneumonic	0.378413	Pneumonic	0.197747
																							Pneumonic	0.552378	Pneumonic	1.37196
																							Pneumonic	0.924993	Pneumonic	0.573341
																							Pneumonic	0.630313	Pneumonic	0.260746
																							Pneumonic	0.547702	Pneumonic	1.04084
																							Pneumonic	0.374802	Pneumonic	0.28262
																							Pneumonic	0.204261	Pneumonic	0.764467
																							Pneumonic	0.457483	Pneumonic	0.787898
																							Pneumonic	0.491705	Pneumonic	1.05963
																							Pneumonic	0.306707	Pneumonic	0.210053
																							Pneumonic	0.1364	Pneumonic	1.26221
																							Pneumonic	0.203847	Pneumonic	0.115072
																							Pneumonic	0.468441	Pneumonic	0.268499
																							Pneumonic	0.452145	Pneumonic	0.046587
																							Pneumonic	0.230842	Pneumonic	0.666504
																							Pneumonic	0.28211	Pneumonic	0.786046
																							Pneumonic	0.343839	Pneumonic	0.395446
																							Pneumonic	0.472614	Pneumonic	0.182984
																							Pneumonic	0.100101	Pneumonic	0.565976
																							Pneumonic	0.48369	Pneumonic	0.496179
																							Pneumonic	0.366787	Pneumonic	0.0703282
																							Pneumonic	0.414946	Pneumonic	0.138368
																							Pneumonic	0.720292	Pneumonic	0.187961
																							Pneumonic	0.177525	Pneumonic	0.635303
																							Pneumonic	0.10557	Pneumonic	0.325645
																							Pneumonic	0	Pneumonic	0.766625
																							Pneumonic	0.516751	Pneumonic	0.687054
																							Pneumonic	0.483169	Pneumonic	0.617283
																							Pneumonic	0.420565	Pneumonic	0.319266
																							Pneumonic	0.174769	Pneumonic	0.544041
																							Pneumonic	0.139498	Pneumonic	0.381221
																							Pneumonic	0.344962	Pneumonic	0.517716
																							Pneumonic	0.432329	Pneumonic	0.231534
																							Pneumonic	0.899207	Pneumonic	0.25344
																							Pneumonic	0.38483	Pneumonic	0.872753
																							Pneumonic	0.26723	Pneumonic	0.270182
																							Pneumonic	0.394331	Pneumonic	0.758586
																							Pneumonic	0.24297	Pneumonic	0.106133
																							Pneumonic	0.464858	Pneumonic	0.110739
																							Pneumonic	0.267835	Pneumonic	0.438589
																							Pneumonic	0.656625	Pneumonic	0.558665
																							Pneumonic	0.621427	Pneumonic	0.400033
																							Pneumonic	0.499596	Pneumonic	0.808415
																							Pneumonic	0.515287	Pneumonic	0.466369
																							Pneumonic	0.251852	Pneumonic	0.272122
																							Pneumonic	0.591375	Pneumonic	0.460042
																							Pneumonic	0.245031	Pneumonic	0.182535
																							Pneumonic	0.472668	Pneumonic	0.527137
																							Pneumonic	0.454272	Pneumonic	0.622448
																							Pneumonic	0.146012	Pneumonic	0.533366
																							Pneumonic	0.437028	Pneumonic	0.360441
																							Pneumonic	0.401859	Pneumonic	0.25697
																							Pneumonic	0.287641	Pneumonic	0.405304
																							Pneumonic	0.498711	Pneumonic	0.430204
																							Pneumonic	0.345261	Pneumonic	0.132814
																							Pneumonic	0.487014	Pneumonic	0.340263
																							Pneumonic	0.357665	Pneumonic	0.250332
																							Pneumonic	0	Pneumonic	0.214689
																							Pneumonic	0.422025	Pneumonic	1.17587
																							Pneumonic	0.50108	Pneumonic	0.251867
																							Pneumonic	0.360342	Pneumonic	0.283914
																							Pneumonic	0.659569	Pneumonic	0.449284
																							Pneumonic	0.504411	Pneumonic	0.614692
																							Pneumonic	0.3254	Pneumonic	0.338031
																							Pneumonic	0	Pneumonic	0.10544
																							Pneumonic	0.432232	Pneumonic	0.832216
																							Pneumonic	0.402487	Pneumonic	0.436446
																							Pneumonic	0.652578	Pneumonic	0.225746
																							Pneumonic	0.406371	Pneumonic	0.697801
																							Pneumonic	0.294662	Pneumonic	0.337241
																							Pneumonic	0.282212	Pneumonic	0.120923
																							Pneumonic	0.688974	Pneumonic	0.183646
																							Pneumonic	0.249844	Pneumonic	0.741033
																							Pneumonic	0.762444	Pneumonic	0.497959
																							Pneumonic	0.507213	Pneumonic	0.443244
																							Pneumonic	0.111458	Pneumonic	0.330236
																							Pneumonic	0.487589	Pneumonic	0.987734
																							Pneumonic	0.277082	Pneumonic	0.400179
																							Pneumonic	0	Pneumonic	1.0513
																							Pneumonic	0.0767346	Pneumonic	1.0893
																							Pneumonic	0.541431	Pneumonic	0.1575
																							Pneumonic	0.429101	Pneumonic	0.230896
																							Pneumonic	0.19264	Pneumonic	0.580855
																							Pneumonic	0.497141	Pneumonic	0.539586
																							Pneumonic	0.492461	Pneumonic	0.206466
																							Pneumonic	0.415121	Pneumonic	0.162628
																							Pneumonic	0.201359	Pneumonic	0.396437
																							Pneumonic	0.621365	Pneumonic	0.402729
																							Pneumonic	0	Pneumonic	0.0700667
																							Pneumonic	0	Pneumonic	0.587662
																							Pneumonic	0.38792	Pneumonic	0.374487
																							Pneumonic	0.24413	Pneumonic	0.299121
																							Pneumonic	0.421812	Pneumonic	0.296341
																							Pneumonic	0.315072	Pneumonic	0.402436
																							Pneumonic	0.425519	Pneumonic	1.61567
																							Pneumonic	0.735929	Pneumonic	0.202213
																							Pneumonic	0.0727483	Pneumonic	0.22654
																							Pneumonic	0.217357	Pneumonic	0.51809
																							Pneumonic	0.31792	Pneumonic	0.552569
																							Pneumonic	0.454952	Pneumonic	0.546345
																							Pneumonic	0.595395	Pneumonic	0.172398
																							Pneumonic	0.388541	Pneumonic	0.435162
																							Pneumonic	0	Pneumonic	0.728768
																							Pneumonic	0.416192	Pneumonic	0.363528
																							Pneumonic	0.349457	Pneumonic	0.137924
																							Pneumonic	0.412704	Pneumonic	0.611912
																							Pneumonic	0.377363	Pneumonic	0.416446
																							Pneumonic	0.396436	Pneumonic	0.338153
																							Pneumonic	0.519377	Pneumonic	0.558435
																							Pneumonic	0.514079	Pneumonic	0.357291
																							Pneumonic	0.181751	Pneumonic	0.276179
																							Pneumonic	0.256075	Pneumonic	0.103966
																							Pneumonic	0	Pneumonic	0.79778
																							Pneumonic	0.210356	Pneumonic	0
																							Pneumonic	0.62491	Pneumonic	0.742386
																							Pneumonic	0.143579	Pneumonic	0.825371
																							Pneumonic	0.480593	Pneumonic	0.582632
																							Pneumonic	0.141385	Pneumonic	0.385633
																							Pneumonic	0.494822	Pneumonic	0.336876
																							Pneumonic	0.491647	Pneumonic	0.502277
																							Pneumonic	0.52546	Pneumonic	0.114061
																							Pneumonic	0.351701	Pneumonic	0.125147
																							Pneumonic	0.35432	Pneumonic	0.33842
																							Pneumonic	0.375539	Pneumonic	0.412893
																							Pneumonic	0	Pneumonic	0.690383
																							Pneumonic	0.376643	Pneumonic	0.122489
																							Pneumonic	0.303375	Pneumonic	0.646494
																							Pneumonic	0.195769	Pneumonic	0.296185
																							Pneumonic	0.305325	Pneumonic	0
																							Pneumonic	0.413399	Pneumonic	0.102681
																							Pneumonic	0.472221	Pneumonic	0.282126
																							Pneumonic	0.525129	Pneumonic	0.409778
																							Pneumonic	0.553861	Pneumonic	0.207943
																							Pneumonic	0.317216	Pneumonic	0.2798
																							Pneumonic	0.295959	Pneumonic	0.458305
																							Pneumonic	0.531848	Pneumonic	0.349042
																							Pneumonic	0.280471	Pneumonic	0.345158
																							Pneumonic	0.198685	Pneumonic	0.464878
																							Pneumonic	0.565452	Pneumonic	0.760412
																							Pneumonic	0.38587	Pneumonic	0.23552
																							Pneumonic	0.361775	Pneumonic	0.170651
																							Pneumonic	0.297471	Pneumonic	0.592905
																							Pneumonic	0.494763	Pneumonic	0.358903
																							Pneumonic	0	Pneumonic	0.468898
																							Pneumonic	0.318224	Pneumonic	0.249436
																							Pneumonic	0.52814	Pneumonic	0.588442
																							Pneumonic	0.13207	Pneumonic	0.503411
																							Pneumonic	0.0914036	Pneumonic	0.972797
																							Pneumonic	0.294785	Pneumonic	0.117445
																							Pneumonic	0.292149	Pneumonic	0.42536
																							Pneumonic	0.177141	Pneumonic	0.705618
																							Pneumonic	0.332492	Pneumonic	0.293066
																							Pneumonic	0.215282	Pneumonic	0.526099
																							Pneumonic	0.39957	Pneumonic	0.424463
																							Pneumonic	0.363727	Pneumonic	0.647125
																							Pneumonic	0.679511	Pneumonic	0.233143
																							Pneumonic	0.194656	Pneumonic	1.0122
																							Pneumonic	0.308543	Pneumonic	0.15094
																							Pneumonic	0.477279	Pneumonic	0.133803
																							Pneumonic	0.429804	Pneumonic	0.547852
																							Pneumonic	0.392117	Pneumonic	0.456316
																							Pneumonic	0	Pneumonic	0.150958
																							Pneumonic	0.688959	Pneumonic	0.196573
																							Pneumonic	0.404319	Pneumonic	0.241835
																							Pneumonic	0.55898	Pneumonic	0.280004
																							Pneumonic	0.353078	Pneumonic	0.343861
																							Pneumonic	1.07475	Pneumonic	0.757441
																							Pneumonic	0.452558	Pneumonic	0.0847386
																							Pneumonic	0.372018	Pneumonic	0.31012
																							Pneumonic	0.629794	Pneumonic	0.189063
																							Pneumonic	0.427259	Pneumonic	0.128563
																							Pneumonic	0.272378	Pneumonic	0.598264
																							Pneumonic	0.423632	Pneumonic	0.276032
																							Pneumonic	0.0963026	Pneumonic	0.428285
																							Pneumonic	0.613286	Pneumonic	0.141616
																							Pneumonic	0.238803	Pneumonic	0.587717
																							Pneumonic	0.453236	Pneumonic	0.237382
																							Pneumonic	0.45204	Pneumonic	0.550998
																							Pneumonic	0.434464	Pneumonic	0.278617
																							Pneumonic	0.290241	Pneumonic	0.197882
																							Pneumonic	0.250631	Pneumonic	0.333395
																							Pneumonic	0.244553	Pneumonic	0.458273
																							Pneumonic	0.522141	Pneumonic	0.519469
																							Pneumonic	0.260202	Pneumonic	0.464109
																							Pneumonic	0.116093	Pneumonic	0.283141
																							Pneumonic	0.244071	Pneumonic	0.873338
																							Pneumonic	0.295626	Pneumonic	0.318874
																							Pneumonic	0.114505	Pneumonic	0
																							Pneumonic	0.369089	Pneumonic	0.477631
																							Pneumonic	0.4085	Pneumonic	0.165189
																							Pneumonic	0.685855	Pneumonic	0.232609
																							Pneumonic	0.350017	Pneumonic	0.220688
																							Pneumonic	0.0909114	Pneumonic	0.888917
																							Pneumonic	0.307368	Pneumonic	0.978338
																							Pneumonic	0.0862053	Pneumonic	0.651241
																							Pneumonic	0.456843	Pneumonic	0.108571
																							Pneumonic	0.761401	Pneumonic	0.546918
																							Pneumonic	0.263719	Pneumonic	0.0779617
																							Pneumonic	0.136611	Pneumonic	0.630371
																							Pneumonic	0.537098	Pneumonic	0.609852
																							Pneumonic	0.371495	Pneumonic	0.181849
																							Pneumonic	0.158097	Pneumonic	0.387745
																							Pneumonic	0.459362	Pneumonic	0.923519
																							Pneumonic	0.322119	Pneumonic	0.295063
																							Pneumonic	0.208148	Pneumonic	0.277678
																							Pneumonic	0.373855	Pneumonic	1.25449
																							Pneumonic	0.369721	Pneumonic	0.479393
																							Pneumonic	0.281545	Pneumonic	0.614994
																							Pneumonic	0.258282	Pneumonic	0.450668
																							Pneumonic	0.664076	Pneumonic	0.890839
																							Pneumonic	0.502269	Pneumonic	0.173042
																							Pneumonic	0.47417	Pneumonic	0.627968
																							Pneumonic	0.112315	Pneumonic	0.281603
																							Pneumonic	0.330469	Pneumonic	0
																							Pneumonic	0.335618	Pneumonic	0.324686
																							Pneumonic	0.263219	Pneumonic	0.651318
																							Pneumonic	0.263754	Pneumonic	0
																							Pneumonic	0.408256	Pneumonic	0.339197
																							Pneumonic	0.387322	Pneumonic	0.92874
																							Pneumonic	0.239074	Pneumonic	0.452832
																							Pneumonic	0.148282	Pneumonic	0.193276
																							Pneumonic	0.0970938	Pneumonic	0.292867
																							Pneumonic	0.444729	Pneumonic	0.212793
																							Pneumonic	0.249259	Pneumonic	0.865014
																							Pneumonic	0.732467	Pneumonic	0
																							Pneumonic	0.219047	Pneumonic	0.451349
																							Pneumonic	0	Pneumonic	0.0975106
																							Pneumonic	0.228092	Pneumonic	0.599898
																							Pneumonic	0.435672	Pneumonic	0.669065
																							Pneumonic	0.540687	Pneumonic	0.640104
																							Pneumonic	0.399555	Pneumonic	0.438329
																							Pneumonic	0.39675	Pneumonic	0.31235
																							Pneumonic	0.322042	Pneumonic	0.45571
																							Pneumonic	0.254469	Pneumonic	0.405813
																							Pneumonic	0.370677	Pneumonic	0.525232
																							Pneumonic	0.420792	Pneumonic	0
																							Pneumonic	0.377566	Pneumonic	1.23774
																							Pneumonic	0.537732	Pneumonic	0.739012
																							Pneumonic	0.56676	Pneumonic	0.115867
																							Pneumonic	0.213572	Pneumonic	0.644224
																							Pneumonic	0.974276	Pneumonic	0.283857
																							Pneumonic	0.625403	Pneumonic	0.541843
																							Pneumonic	0	Pneumonic	0.160105
																							Pneumonic	0.462549	Pneumonic	1.0061
																							Pneumonic	0.322564	Pneumonic	0.267144
																							Pneumonic	0.286282	Pneumonic	1.01751
																							Pneumonic	0.450317	Pneumonic	0.0836203
																							Pneumonic	0.16226	Pneumonic	0.121141
																							Pneumonic	0.366904	Pneumonic	0.233016
																							Pneumonic	0.401891	Pneumonic	0.623848
																							Pneumonic	0.288921	Pneumonic	0.813324
																							Pneumonic	0.559772	Pneumonic	0.275684
																							Pneumonic	0.226199	Pneumonic	0.73231
																							Pneumonic	0.33573	Pneumonic	0.240729
																							Pneumonic	0.237261	Pneumonic	0.315411
																							Pneumonic	0.18	Pneumonic	0.155848
																							Pneumonic	0.158541	Pneumonic	0.070186
																							Pneumonic	0.542937	Pneumonic	0
																							Pneumonic	0.604299	Pneumonic	0.211686
																							Pneumonic	0.0953046	Pneumonic	0.0809764
																							Pneumonic	0.289624	Pneumonic	0.379814
																							Pneumonic	0.418618	Pneumonic	0
																							Pneumonic	0.352545	Pneumonic	1.27845
																							Pneumonic	0.137034	Pneumonic	1.0508
																							Pneumonic	0.526575	Pneumonic	0.797633
																							Pneumonic	0.276439	Pneumonic	0.523793
																							Pneumonic	0.169375	Pneumonic	0.215194
																							Pneumonic	0.293745	Pneumonic	0.630378
																							Pneumonic	0.197775	Pneumonic	0.132328
																							Pneumonic	0.40857	Pneumonic	0.281541
																							Pneumonic	0	Pneumonic	0.993186
																							Pneumonic	0.11837	Pneumonic	0.326862
																							Pneumonic	0.480939	Pneumonic	0.440475
																							Pneumonic	0.75983	Pneumonic	0.5629
																							Pneumonic	0.16746	Pneumonic	0.216265
																							Pneumonic	0.350203	Pneumonic	0.52787
																							Pneumonic	0.246267	Pneumonic	0.487007
																							Pneumonic	0	Pneumonic	0.362858
																							Pneumonic	0.489564	Pneumonic	0.271252
																							Pneumonic	0.229236	Pneumonic	0.283834
																							Pneumonic	0.11512	Pneumonic	0.071357
																							Pneumonic	0	Pneumonic	0.525696
																							Pneumonic	0.309859	Pneumonic	0.42583
																							Pneumonic	0.338084	Pneumonic	0.229106
																							Pneumonic	0.15321	Pneumonic	0
																							Pneumonic	0.371224	Pneumonic	0.253681
																							Pneumonic	0.500763	Pneumonic	1.0484
																							Pneumonic	0.576772	Pneumonic	0.670499
																							Pneumonic	0.350677	Pneumonic	0.796611
																							Pneumonic	0.536394	Pneumonic	0.266296
																							Pneumonic	0.954728	Pneumonic	0.972304
																							Pneumonic	0.404436	Pneumonic	0.205269
																							Pneumonic	0.451959	Pneumonic	0.531779
																							Pneumonic	0.450279	Pneumonic	0.154417
																							Pneumonic	0.219954	Pneumonic	1.45772
																							Pneumonic	0.551658	Pneumonic	0.284559
																							Pneumonic	0.160099	Pneumonic	0.440911
																							Pneumonic	0.245357	Pneumonic	0.164203
																							Pneumonic	0.260813	Pneumonic	0.263835
																							Pneumonic	0.128087	Pneumonic	0.235199
																							Pneumonic	0.463457	Pneumonic	0.480768
																							Pneumonic	0.336503	Pneumonic	0.127308
																							Pneumonic	0.414169	Pneumonic	0.451793
																							Pneumonic	0.405941	Pneumonic	0.0788938
																							Pneumonic	0.200399	Pneumonic	0.965815
																							Pneumonic	0.318731	Pneumonic	0.203338
																							Pneumonic	0.216558	Pneumonic	1.07234
																							Pneumonic	0.263605	Pneumonic	0.10703
																							Pneumonic	0.40187	Pneumonic	0.380054
																							Pneumonic	0.581915	Pneumonic	0.388574
																							Pneumonic	0.397985	Pneumonic	0.0911501
																							Pneumonic	0.511364	Pneumonic	0.596157
																							Pneumonic	0.468621	Pneumonic	0.210953
																							Pneumonic	0.448064	Pneumonic	0.162034
																							Pneumonic	0.136191	Pneumonic	0.498605
																							Pneumonic	0.332573	Pneumonic	0.510956
																							Pneumonic	0.149095	Pneumonic	0.313809
																							Pneumonic	0.48664	Pneumonic	0.598789
																							Pneumonic	0.371011	Pneumonic	0.118003
																							Pneumonic	0.159405	Pneumonic	0.24827
																							Pneumonic	0.358385	Pneumonic	0.979222
																							Pneumonic	0.321513	Pneumonic	1.01294
																							Pneumonic	0.281457	Pneumonic	0.224951
																							Pneumonic	0.331333	Pneumonic	0.146586
																							Pneumonic	0.526382	Pneumonic	0.308308
																							Pneumonic	0.631558	Pneumonic	0.19844
																							Pneumonic	0.0880059	Pneumonic	0.336234
																							Pneumonic	0.458467	Pneumonic	0.268303
																							Pneumonic	0.44137	Pneumonic	0.124171
																							Pneumonic	0.204834	Pneumonic	0.273097
																							Pneumonic	0.510197	Pneumonic	0.384522
																							Pneumonic	0.279419	Pneumonic	0.201482
																							Pneumonic	0.501599	Pneumonic	0.402728
																							Pneumonic	0.352852	Pneumonic	0.413332
																							Pneumonic	0.137568	Pneumonic	0.413851
																							Pneumonic	0.133524	Pneumonic	0.633048
																							Pneumonic	0.450542	Pneumonic	0.985448
																							Pneumonic	0.59994	Pneumonic	0.20192
																							Pneumonic	0.490114	Pneumonic	0.331173
																							Pneumonic	0.137389	Pneumonic	0.311982
																							Pneumonic	0.426449	Pneumonic	0.295879
																							Pneumonic	0.361002	Pneumonic	0.454724
																							Pneumonic	0.249294	Pneumonic	0.172235
																							Pneumonic	0.453552	Pneumonic	0.611519
																							Pneumonic	0.301016	Pneumonic	0.272382
																							Pneumonic	0.46986	Pneumonic	0.382388
																							Pneumonic	0.341198	Pneumonic	0.22236
																							Pneumonic	0.12213	Pneumonic	0.205614
																							Pneumonic	0.189724	Pneumonic	0.139563
																							Pneumonic	0.598314	Pneumonic	0
																							Pneumonic	0.223345	Pneumonic	0.650646
																							Pneumonic	0.246534	Pneumonic	0.571606
																							Pneumonic	0.526477	Pneumonic	0.368083
																							Pneumonic	0.118125	Pneumonic	0.197099
																							Pneumonic	0.647468	Pneumonic	0
																							Pneumonic	0.231399	Pneumonic	0.56768
																							Pneumonic	0.454907	Pneumonic	0.480851
																							Pneumonic	0.254129	Pneumonic	0.675651
																							Pneumonic	0	Pneumonic	0.162804
																							Pneumonic	0.244419	Pneumonic	0.504607
																							Pneumonic	0	Pneumonic	0.324024
																							Pneumonic	0.244161	Pneumonic	0.142482
																							Pneumonic	0.398288	Pneumonic	0
																							Pneumonic	0.367266	Pneumonic	0.199057
																							Pneumonic	0.242516	Pneumonic	0.32849
																							Pneumonic	0.352812	Pneumonic	0.149026
																							Pneumonic	0.246328	Pneumonic	0.474413
																							Pneumonic	0.281824	Pneumonic	0
																							Pneumonic	0.430441	Pneumonic	0.54866
																							Pneumonic	0.198007	Pneumonic	0.631397
																							Pneumonic	0.27081	Pneumonic	1.28074
																							Pneumonic	0.119399	Pneumonic	0.227535
																							Pneumonic	0.435149	Pneumonic	0.511235
																							Pneumonic	0.420509	Pneumonic	0.507
																							Pneumonic	0.362981	Pneumonic	0.269235
																							Pneumonic	0	Pneumonic	0.56572
																							Pneumonic	0.679014	Pneumonic	0.360182
																							Pneumonic	0.422005	Pneumonic	0
																							Pneumonic	0.118616	Pneumonic	0.831474
																							Pneumonic	0.331952	Pneumonic	0.20675
																							Pneumonic	0.545719	Pneumonic	0
																							Pneumonic	0.419062	Pneumonic	0.617495
																							Pneumonic	0.18014	Pneumonic	0
																							Pneumonic	0.325588	Pneumonic	0
																							Pneumonic	0.418417	Pneumonic	0.66718
																							Pneumonic	0.439975	Pneumonic	0.31815
																							Pneumonic	0.373467	Pneumonic	0.366698
																							Pneumonic	0.709726	Pneumonic	0.43613
																							Pneumonic	0.224849	Pneumonic	0.242676
																							Pneumonic	0.319723	Pneumonic	0.668402
																							Pneumonic	0.311377	Pneumonic	0.566943
																							Pneumonic	0.459577	Pneumonic	0.0481774
																							Pneumonic	0.536884	Pneumonic	0.55148
																							Pneumonic	0.265176	Pneumonic	0.664038
																							Pneumonic	0.105023	Pneumonic	0.14331
																							Pneumonic	0.637677	Pneumonic	0.401422
																							Pneumonic	0.651296	Pneumonic	0.60219
																							Pneumonic	0.261718	Pneumonic	0.12409
																							Pneumonic	0.259854	Pneumonic	0.286978
																							Pneumonic	0.30805	Pneumonic	0.0996416
																							Pneumonic	0.224371	Pneumonic	0.516319
																							Pneumonic	0.379847	Pneumonic	0.407033
																							Pneumonic	0.272853	Pneumonic	0.739659
																							Pneumonic	0.19983	Pneumonic	0.406571
																							Pneumonic	0.499815	Pneumonic	0.278177
																							Pneumonic	0.305244	Pneumonic	0
																							Pneumonic	0.168612	Pneumonic	0.350255
																							Pneumonic	0.341929	Pneumonic	0.29703
																							Pneumonic	0.279484	Pneumonic	0.0829469
																							Pneumonic	0.968527	Pneumonic	0.591164
																							Pneumonic	0.312098	Pneumonic	0.182433
																							Pneumonic	0.304627	Pneumonic	0.11621
																							Pneumonic	0.979946	Pneumonic	0.610464
																							Pneumonic	0.437484	Pneumonic	0.215916
																							Pneumonic	0.453175	Pneumonic	0.102225
																							Pneumonic	0.106973	Pneumonic	0.826399
																							Pneumonic	0.184675	Pneumonic	0.530536
																							Pneumonic	0	Pneumonic	0.480607
																							Pneumonic	0.45796	Pneumonic	0.126719
																							Pneumonic	0.189847	Pneumonic	0.293791
																							Pneumonic	0.185928	Pneumonic	0.165829
																							Pneumonic	0.379952	Pneumonic	0.270621
																							Pneumonic	0.139945	Pneumonic	0.318841
																							Pneumonic	0.286293	Pneumonic	0.418324
																							Pneumonic	0.245143	Pneumonic	0.917185
																							Pneumonic	0.55263	Pneumonic	0.391722
																							Pneumonic	0.317009	Pneumonic	0.208691
																							Pneumonic	0.607573	Pneumonic	0.213868
																							Pneumonic	0.162444	Pneumonic	0.488626
																							Pneumonic	0.390445	Pneumonic	0.0517389
																							Pneumonic	0.202202	Pneumonic	0.299352
																							Pneumonic	0.411522	Pneumonic	0.557106
																							Pneumonic	0.253893	Pneumonic	0.173982
																							Pneumonic	0.202098	Pneumonic	0.37838
																							Pneumonic	0.301559	Pneumonic	0.295406
																							Pneumonic	0.269521	Pneumonic	0.0649815
																							Pneumonic	0	Pneumonic	0.0594113
																							Pneumonic	0.63327	Pneumonic	0.188828
																							Pneumonic	0	Pneumonic	0.504764
																							Pneumonic	0.423449	Pneumonic	0.706056
																							Pneumonic	0.395356	Pneumonic	0.139647
																							Pneumonic	0.552484	Pneumonic	0.321916
																							Pneumonic	0.335163	Pneumonic	0.356261
																							Pneumonic	0.594997	Pneumonic	0.235655
																							Pneumonic	0.514892	Pneumonic	0.282835
																							Pneumonic	0.332533	Pneumonic	0.329069
																							Pneumonic	0.505369	Pneumonic	0.436359
																							Pneumonic	0.248449	Pneumonic	0.381485
																							Pneumonic	0.230691	Pneumonic	0.628343
																							Pneumonic	0.337602	Pneumonic	0.350582
																							Pneumonic	0.278141	Pneumonic	0.232393
																							Pneumonic	0.46464	Pneumonic	0.0658809
																							Pneumonic	0.251768	Pneumonic	0.29996
																							Pneumonic	0.537095	Pneumonic	0.69844
																							Pneumonic	0.558133	Pneumonic	0
																							Pneumonic	0.294669	Pneumonic	0.329441
																							Pneumonic	0.355604	Pneumonic	0.394036
																							Pneumonic	0.513608	Pneumonic	0.873648
																							Pneumonic	0.368913	Pneumonic	0.10406
																							Pneumonic	0.080631	Pneumonic	0.378152
																							Pneumonic	0.14512	Pneumonic	0.379094
																							Pneumonic	0.24849	Pneumonic	0.622202
																							Pneumonic	0.326251	Pneumonic	0.720418
																							Pneumonic	0.336092	Pneumonic	0.304462
																							Pneumonic	0.307393	Pneumonic	0.0807414
																							Pneumonic	0.364914	Pneumonic	0.210222
																							Pneumonic	0.295813	Pneumonic	0.414066
																							Pneumonic	0	Pneumonic	0.344794
																							Pneumonic	0.353249	Pneumonic	0.160022
																							Pneumonic	0.256285	Pneumonic	0
																							Pneumonic	0.511046	Pneumonic	0.422046
																							Pneumonic	0.581088	Pneumonic	0
																							Pneumonic	0.39511	Pneumonic	0.273529
																							Pneumonic	0.380975	Pneumonic	0
																							Pneumonic	0.316727	Pneumonic	0.196267
																							Pneumonic	0.413401	Pneumonic	0.36341
																							Pneumonic	0.624461	Pneumonic	0.343518
																							Pneumonic	0	Pneumonic	0.140416
																							Pneumonic	0.182685	Pneumonic	0.166327
																							Pneumonic	0.453505	Pneumonic	0.198968
																							Pneumonic	0.671853	Pneumonic	1.4346
																							Pneumonic	0.0789517	Pneumonic	0.0555958
																							Pneumonic	0.615609	Pneumonic	0.626912
																							Pneumonic	0.178407	Pneumonic	0.174964
																							Pneumonic	0.493403	Pneumonic	1.08184
																							Pneumonic	0.180908	Pneumonic	0.48499
																							Pneumonic	0.56465	Pneumonic	0.0819197
																							Pneumonic	0.631164	Pneumonic	0.12786
																							Pneumonic	0.374032	Pneumonic	0.20792
																							Pneumonic	0.382026	Pneumonic	0
																							Pneumonic	0.616102	Pneumonic	0.489503
																							Pneumonic	0.383409	Pneumonic	0.147858
																							Pneumonic	0.426098	Pneumonic	0.244617
																							Pneumonic	0.335519	Pneumonic	0
																							Pneumonic	0.381394	Pneumonic	0.325543
																							Pneumonic	0.0848569	Pneumonic	0.194369
																							Pneumonic	0.26822	Pneumonic	0.101576
																							Pneumonic	0.111692	Pneumonic	0.364875
																							Pneumonic	0.335217	Pneumonic	0.907109
																							Pneumonic	0.137693	Pneumonic	0.561494
																							Pneumonic	0.204117	Pneumonic	0.513791
																							Pneumonic	0.631513	Pneumonic	0.327638
																							Pneumonic	0.433175	Pneumonic	0.569564
																							Pneumonic	0.276779	Pneumonic	0.571481
																							Pneumonic	0.131514	Pneumonic	0.77462
																							Pneumonic	0.489968	Pneumonic	0.494141
																							Pneumonic	0.247932	Pneumonic	0.404675
																							Pneumonic	0.25061	Pneumonic	0.635387
																							Pneumonic	0.291189	Pneumonic	0.508519
																							Pneumonic	0.10335	Pneumonic	0.729312
																							Pneumonic	0.531008	Pneumonic	0.313599
																							Pneumonic	0.228527	Pneumonic	0.112444
[truncated: 2,344 more rows]

## Sheet: Fig 4
Figure 4
	c		p.adjust		f		p.adjust
		regulation of unsaturated fatty acid biosynthetic process	1.47595			regulation of B cell activation	0.184763
		regulation of prostaglandin biosynthetic process	1.47595			cellular response to type I interferon	0.184763
		granulocyte migration	1.47595			type I interferon signaling pathway	0.184763
		cellular defense response	1.47595			regulation of leukocyte activation	0.184763
		positive regulation of unsaturated fatty acid biosynthetic process	1.50998			lymphocyte activation	0.184763
		positive regulation of prostaglandin biosynthetic process	1.50998			cell killing	0.184763
		granulocyte chemotaxis	1.50998			killing of cells of other organism	0.271307
		positive regulation by symbiont of entry into host	1.50998			defense response to bacterium	0.380837
		positive regulation of viral entry into host cell	1.50998			B cell activation	0.380837
		cytolysis	1.50998			cytolysis	1.96112

## Sheet: Fig5
Fig 5														c											f		CD45RA	CD88	CD5	CD16	HLA-DR	CD2	CD123	CD14	CD163	CD141	CD1c		g	Non-pneumonic				Pneumonic
	a	Non-pneumonic				Pneumonic									ID	Description	GeneRatio	BgRatio	pvalue	p.adjust	qvalue	geneID	Count			IM	361	643	445	764	635	579	588	686	560	565	295		TP1		11.1047	1.07456	41.6721	0.601623	13.6017	3.862	4.95003	2.51626	2.24771
	T1	29.3	36.5	45.7	71	37.5	29.8	22.5	29	39.7	21.4	53.6		GO:0019835	GO:0019835	cytolysis	4/16	24/11211	2.88976e-08	1.76564e-05	1.35666e-05	GZMB/LYZ/GZMA/GZMH	4			CM1	224.5	543	374.5	531	611.5	532	515	700	466	658	301.5		TP2	4.30886	3.92952	3.45216	0.985857	1.49701	9.0112	2.7212	3.79556	3.75201	9.30813
	T2	40.4	28.1	57.7	40.7				33.5	36.1	25.4	38.6		GO:0002544	GO:0002544	chronic inflammatory response	2/16	12/11211	0.000124994	0.0333177	0.0256003	S100A8/CCL5	2			CM2	262	535	478	457	501	510	504	717	537	434	291		TP3	2.18909	0.875366	2.0423	8.59811					8.04619	6.56015
	T3	53.4	25.6	51	62.7	33.4	24.3	31.6	17.3	15.2	22.2	40.9		GO:0019730	GO:0019730	antimicrobial humoral response	3/16	77/11211	0.000163589	0.0333177	0.0256003	S100A8/LYZ/GNLY	3			CM3	459	545.5	446	477	529	545	497	731.5	587	492	279
														GO:0009617	GO:0009617	response to bacterium	5/16	448/11211	0.000301876	0.0461115	0.0354307	S100A8/LYZ/CCL5/GZMA/GNLY	5			CM4	397	529	190	448	536	539	457	702	483	447	296
														GO:0001906	GO:0001906	cell killing	3/16	103/11211	0.000386643	0.0472478	0.0363037	GZMB/LYZ/GNLY	3			CM5	350	326	431	436	518	525	492	688	516	467	266
														GO:0050832	GO:0050832	defense response to fungus	2/16	29/11211	0.000758096	0.0771994	0.0593177	S100A8/GNLY	2			AM1	683	630	334	779	547	528	523	555	386	519	253
														GO:0009620	GO:0009620	response to fungus	2/16	38/11211	0.00130287	0.113722	0.0873805	S100A8/GNLY	2			AM2	742	456	143.5	757	447	587.5	446.5	464	295.5	218	199.5
														GO:0031640	GO:0031640	killing of cells of other organism	2/16	41/11211	0.00151592	0.115778	0.0889605	LYZ/GNLY	2
														GO:0043065	GO:0043065	positive regulation of apoptotic process	4/16	400/11211	0.0020652	0.130871	0.100557	GZMB/S100A8/CCL5/GZMA	4
														GO:0043068	GO:0043068	positive regulation of programmed cell death	4/16	404/11211	0.00214191	0.130871	0.100557	GZMB/S100A8/CCL5/GZMA	4
														GO:0002274	GO:0002274	myeloid leukocyte activation	4/16	421/11211	0.00249026	0.131008	0.100662	S100A8/LYZ/CCL5/CST7	4
														GO:0010942	GO:0010942	positive regulation of cell death	4/16	444/11211	0.00302188	0.131008	0.100662	GZMB/S100A8/CCL5/GZMA	4
														GO:0042742	GO:0042742	defense response to bacterium	3/16	211/11211	0.00307119	0.131008	0.100662	S100A8/LYZ/GNLY	3
														GO:0006954	GO:0006954	inflammatory response	4/16	453/11211	0.00324976	0.131008	0.100662	S100A8/LYZ/CCL5/CST7	4
														GO:0050727	GO:0050727	regulation of inflammatory response	3/16	216/11211	0.00328149	0.131008	0.100662	S100A8/CCL5/CST7	3
														GO:0006959	GO:0006959	humoral immune response	3/16	231/11211	0.00396512	0.131008	0.100662	S100A8/LYZ/GNLY	3
														GO:0030593	GO:0030593	neutrophil chemotaxis	2/16	70/11211	0.00435822	0.131008	0.100662	S100A8/CCL5	2
														GO:0071621	GO:0071621	granulocyte chemotaxis	2/16	79/11211	0.0055187	0.131008	0.100662	S100A8/CCL5	2
														GO:1990266	GO:1990266	neutrophil migration	2/16	84/11211	0.00621827	0.131008	0.100662	S100A8/CCL5	2
														GO:0010533	GO:0010533	regulation of activation of Janus kinase activity	1/16	5/11211	0.00711678	0.131008	0.100662	CCL5	1
														GO:0031584	GO:0031584	activation of phospholipase D activity	1/16	5/11211	0.00711678	0.131008	0.100662	CCL5	1
														GO:0032074	GO:0032074	negative regulation of nuclease activity	1/16	5/11211	0.00711678	0.131008	0.100662	GZMA	1
														GO:0050942	GO:0050942	positive regulation of pigment cell differentiation	1/16	5/11211	0.00711678	0.131008	0.100662	ZEB2	1
														GO:0070099	GO:0070099	regulation of chemokine-mediated signaling pathway	1/16	5/11211	0.00711678	0.131008	0.100662	CCL5	1
														GO:1900378	GO:1900378	positive regulation of secondary metabolite biosynthetic process	1/16	5/11211	0.00711678	0.131008	0.100662	ZEB2	1
														GO:1903979	GO:1903979	negative regulation of microglial cell activation	1/16	5/11211	0.00711678	0.131008	0.100662	CST7	1
														GO:2000503	GO:2000503	positive regulation of natural killer cell chemotaxis	1/16	5/11211	0.00711678	0.131008	0.100662	CCL5	1
														GO:0097530	GO:0097530	granulocyte migration	2/16	96/11211	0.00805342	0.131008	0.100662	S100A8/CCL5	2
														GO:0010759	GO:0010759	positive regulation of macrophage chemotaxis	1/16	6/11211	0.00853442	0.131008	0.100662	CCL5	1
														GO:0032071	GO:0032071	regulation of endodeoxyribonuclease activity	1/16	6/11211	0.00853442	0.131008	0.100662	GZMA	1
														GO:0033632	GO:0033632	regulation of cell-cell adhesion mediated by integrin	1/16	6/11211	0.00853442	0.131008	0.100662	CCL5	1
														GO:0048021	GO:0048021	regulation of melanin biosynthetic process	1/16	6/11211	0.00853442	0.131008	0.100662	ZEB2	1
														GO:0050932	GO:0050932	regulation of pigment cell differentiation	1/16	6/11211	0.00853442	0.131008	0.100662	ZEB2	1
														GO:2000109	GO:2000109	regulation of macrophage apoptotic process	1/16	6/11211	0.00853442	0.131008	0.100662	CCL5	1
														GO:0042119	GO:0042119	neutrophil activation	3/16	311/11211	0.00905402	0.131008	0.100662	S100A8/LYZ/CCL5	3
														GO:0036230	GO:0036230	granulocyte activation	3/16	314/11211	0.00929506	0.131008	0.100662	S100A8/LYZ/CCL5	3
														GO:0032070	GO:0032070	regulation of deoxyribonuclease activity	1/16	7/11211	0.00995017	0.131008	0.100662	GZMA	1
														GO:0048087	GO:0048087	positive regulation of developmental pigmentation	1/16	7/11211	0.00995017	0.131008	0.100662	ZEB2	1
														GO:0071888	GO:0071888	macrophage apoptotic process	1/16	7/11211	0.00995017	0.131008	0.100662	CCL5	1
														GO:1900376	GO:1900376	regulation of secondary metabolite biosynthetic process	1/16	7/11211	0.00995017	0.131008	0.100662	ZEB2	1
														GO:2000501	GO:2000501	regulation of natural killer cell chemotaxis	1/16	7/11211	0.00995017	0.131008	0.100662	CCL5	1
														GO:2001235	GO:2001235	positive regulation of apoptotic signaling pathway	2/16	108/11211	0.0101034	0.131008	0.100662	GZMB/S100A8	2
														GO:0002676	GO:0002676	regulation of chronic inflammatory response	1/16	8/11211	0.011364	0.131008	0.100662	CCL5	1
														GO:0033631	GO:0033631	cell-cell adhesion mediated by integrin	1/16	8/11211	0.011364	0.131008	0.100662	CCL5	1
														GO:0035747	GO:0035747	natural killer cell chemotaxis	1/16	8/11211	0.011364	0.131008	0.100662	CCL5	1
														GO:0042976	GO:0042976	activation of Janus kinase activity	1/16	8/11211	0.011364	0.131008	0.100662	CCL5	1
														GO:0043455	GO:0043455	regulation of secondary metabolic process	1/16	8/11211	0.011364	0.131008	0.100662	ZEB2	1
														GO:0051238	GO:0051238	sequestering of metal ion	1/16	8/11211	0.011364	0.131008	0.100662	S100A8	1
														GO:0070234	GO:0070234	positive regulation of T cell apoptotic process	1/16	8/11211	0.011364	0.131008	0.100662	CCL5	1
														GO:0097340	GO:0097340	inhibition of cysteine-type endopeptidase activity	1/16	8/11211	0.011364	0.131008	0.100662	CST7	1
														GO:0097341	GO:0097341	zymogen inhibition	1/16	8/11211	0.011364	0.131008	0.100662	CST7	1
														GO:0150079	GO:0150079	negative regulation of neuroinflammatory response	1/16	8/11211	0.011364	0.131008	0.100662	CST7	1
														GO:1905523	GO:1905523	positive regulation of macrophage migration	1/16	8/11211	0.011364	0.131008	0.100662	CCL5	1
														GO:0070486	GO:0070486	leukocyte aggregation	1/16	9/11211	0.012776	0.140712	0.108119	S100A8	1
														GO:0002523	GO:0002523	leukocyte migration involved in inflammatory response	1/16	10/11211	0.014186	0.140712	0.108119	S100A8	1
														GO:0033033	GO:0033033	negative regulation of myeloid cell apoptotic process	1/16	10/11211	0.014186	0.140712	0.108119	CCL5	1
														GO:0043031	GO:0043031	negative regulation of macrophage activation	1/16	10/11211	0.014186	0.140712	0.108119	CST7	1
														GO:0048070	GO:0048070	regulation of developmental pigmentation	1/16	10/11211	0.014186	0.140712	0.108119	ZEB2	1
														GO:0097529	GO:0097529	myeloid leukocyte migration	2/16	135/11211	0.015466	0.140712	0.108119	S100A8/CCL5	2
														GO:0010820	GO:0010820	positive regulation of T cell chemotaxis	1/16	11/11211	0.0155942	0.140712	0.108119	CCL5	1
														GO:0017014	GO:0017014	protein nitrosylation	1/16	11/11211	0.0155942	0.140712	0.108119	S100A8	1
														GO:0018119	GO:0018119	peptidyl-cysteine S-nitrosylation	1/16	11/11211	0.0155942	0.140712	0.108119	S100A8	1
														GO:0022038	GO:0022038	corpus callosum development	1/16	11/11211	0.0155942	0.140712	0.108119	ZEB2	1
														GO:0031643	GO:0031643	positive regulation of myelination	1/16	11/11211	0.0155942	0.140712	0.108119	CST7	1
														GO:0070230	GO:0070230	positive regulation of lymphocyte apoptotic process	1/16	11/11211	0.0155942	0.140712	0.108119	CCL5	1
														GO:1900739	GO:1900739	regulation of protein insertion into mitochondrial membrane involved in apoptotic signaling pathway	1/16	11/11211	0.0155942	0.140712	0.108119	GZMB	1
														GO:1900740	GO:1900740	positive regulation of protein insertion into mitochondrial membrane involved in apoptotic signaling pathway	1/16	11/11211	0.0155942	0.140712	0.108119	GZMB	1
														GO:0030595	GO:0030595	leukocyte chemotaxis	2/16	141/11211	0.016793	0.140712	0.108119	S100A8/CCL5	2
														GO:0010819	GO:0010819	regulation of T cell chemotaxis	1/16	12/11211	0.0170005	0.140712	0.108119	CCL5	1
														GO:0043922	GO:0043922	negative regulation by host of viral transcription	1/16	12/11211	0.0170005	0.140712	0.108119	CCL5	1
														GO:0070233	GO:0070233	negative regulation of T cell apoptotic process	1/16	12/11211	0.0170005	0.140712	0.108119	CCL5	1
														GO:1900118	GO:1900118	negative regulation of execution phase of apoptosis	1/16	12/11211	0.0170005	0.140712	0.108119	MTRNR2L8	1
														GO:1903978	GO:1903978	regulation of microglial cell activation	1/16	12/11211	0.0170005	0.140712	0.108119	CST7	1
														GO:0097190	GO:0097190	apoptotic signaling pathway	3/16	393/11211	0.0170421	0.140712	0.108119	GZMB/S100A8/GZMH	3
														GO:0033630	GO:0033630	positive regulation of cell adhesion mediated by integrin	1/16	13/11211	0.0184049	0.142381	0.109401	CCL5	1
														GO:0090026	GO:0090026	positive regulation of monocyte chemotaxis	1/16	13/11211	0.0184049	0.142381	0.109401	CCL5	1
														GO:2000116	GO:2000116	regulation of cysteine-type endopeptidase activity	2/16	151/11211	0.0191096	0.142381	0.109401	S100A8/CST7	2
														GO:0001844	GO:0001844	protein insertion into mitochondrial membrane involved in apoptotic signaling pathway	1/16	14/11211	0.0198075	0.142381	0.109401	GZMB	1
														GO:0006582	GO:0006582	melanin metabolic process	1/16	14/11211	0.0198075	0.142381	0.109401	ZEB2	1
														GO:0006925	GO:0006925	inflammatory cell apoptotic process	1/16	14/11211	0.0198075	0.142381	0.109401	CCL5	1
														GO:0010758	GO:0010758	regulation of macrophage chemotaxis	1/16	14/11211	0.0198075	0.142381	0.109401	CCL5	1
														GO:0032438	GO:0032438	melanosome organization	1/16	14/11211	0.0198075	0.142381	0.109401	ZEB2	1
														GO:0042438	GO:0042438	melanin biosynthetic process	1/16	14/11211	0.0198075	0.142381	0.109401	ZEB2	1
														GO:0048245	GO:0048245	eosinophil chemotaxis	1/16	14/11211	0.0198075	0.142381	0.109401	CCL5	1
														GO:0048753	GO:0048753	pigment granule organization	1/16	14/11211	0.0198075	0.142381	0.109401	ZEB2	1
														GO:0030318	GO:0030318	melanocyte differentiation	1/16	15/11211	0.0212081	0.142391	0.109409	ZEB2	1
														GO:0140131	GO:0140131	positive regulation of lymphocyte chemotaxis	1/16	15/11211	0.0212081	0.142391	0.109409	CCL5	1
														GO:0002407	GO:0002407	dendritic cell chemotaxis	1/16	16/11211	0.0226069	0.142391	0.109409	CCL5	1
														GO:0007549	GO:0007549	dosage compensation	1/16	16/11211	0.0226069	0.142391	0.109409	XIST	1
														GO:0009048	GO:0009048	dosage compensation by inactivation of X chromosome	1/16	16/11211	0.0226069	0.142391	0.109409	XIST	1
														GO:0021846	GO:0021846	cell proliferation in forebrain	1/16	16/11211	0.0226069	0.142391	0.109409	ZEB2	1
														GO:0021952	GO:0021952	central nervous system projection neuron axonogenesis	1/16	16/11211	0.0226069	0.142391	0.109409	ZEB2	1
														GO:0034110	GO:0034110	regulation of homotypic cell-cell adhesion	1/16	16/11211	0.0226069	0.142391	0.109409	CCL5	1
														GO:0071677	GO:0071677	positive regulation of mononuclear cell migration	1/16	16/11211	0.0226069	0.142391	0.109409	CCL5	1
														GO:0031347	GO:0031347	regulation of defense response	3/16	439/11211	0.022837	0.142391	0.109409	S100A8/CCL5/CST7	3
														GO:0010818	GO:0010818	T cell chemotaxis	1/16	17/11211	0.0240038	0.142391	0.109409	CCL5	1
														GO:0032069	GO:0032069	regulation of nuclease activity	1/16	17/11211	0.0240038	0.142391	0.109409	GZMA	1
														GO:0033032	GO:0033032	regulation of myeloid cell apoptotic process	1/16	17/11211	0.0240038	0.142391	0.109409	CCL5	1
														GO:0048668	GO:0048668	collateral sprouting	1/16	17/11211	0.0240038	0.142391	0.109409	ZEB2	1
														GO:0051354	GO:0051354	negative regulation of oxidoreductase activity	1/16	17/11211	0.0240038	0.142391	0.109409	GZMA	1
														GO:0072677	GO:0072677	eosinophil migration	1/16	17/11211	0.0240038	0.142391	0.109409	CCL5	1
														GO:1901030	GO:1901030	positive regulation of mitochondrial outer membrane permeabilization involved in apoptotic signaling pathway	1/16	17/11211	0.0240038	0.142391	0.109409	GZMB	1
														GO:2000108	GO:2000108	positive regulation of leukocyte apoptotic process	1/16	17/11211	0.0240038	0.142391	0.109409	CCL5	1
														GO:0021955	GO:0021955	central nervous system neuron axonogenesis	1/16	18/11211	0.0253988	0.145034	0.11144	ZEB2	1
														GO:0070229	GO:0070229	negative regulation of lymphocyte apoptotic process	1/16	18/11211	0.0253988	0.145034	0.11144	CCL5	1
														GO:0090025	GO:0090025	regulation of monocyte chemotaxis	1/16	18/11211	0.0253988	0.145034	0.11144	CCL5	1
														GO:1905521	GO:1905521	regulation of macrophage migration	1/16	18/11211	0.0253988	0.145034	0.11144	CCL5	1
														GO:0033028	GO:0033028	myeloid cell apoptotic process	1/16	19/11211	0.026792	0.148817	0.114347	CCL5	1
														GO:0036336	GO:0036336	dendritic cell migration	1/16	19/11211	0.026792	0.148817	0.114347	CCL5	1
														GO:0044550	GO:0044550	secondary metabolite biosynthetic process	1/16	19/11211	0.026792	0.148817	0.114347	ZEB2	1
														GO:0032897	GO:0032897	negative regulation of viral transcription	1/16	20/11211	0.0281833	0.152389	0.117091	CCL5	1
														GO:0150077	GO:0150077	regulation of neuroinflammatory response	1/16	20/11211	0.0281833	0.152389	0.117091	CST7	1
														GO:1901623	GO:1901623	regulation of lymphocyte chemotaxis	1/16	20/11211	0.0281833	0.152389	0.117091	CCL5	1
														GO:0060326	GO:0060326	cell chemotaxis	2/16	187/11211	0.0284842	0.152665	0.117303	S100A8/CCL5	2
														GO:0048246	GO:0048246	macrophage chemotaxis	1/16	21/11211	0.0295727	0.154435	0.118663	CCL5	1
														GO:0050931	GO:0050931	pigment cell differentiation	1/16	21/11211	0.0295727	0.154435	0.118663	ZEB2	1
														GO:0070232	GO:0070232	regulation of T cell apoptotic process	1/16	21/11211	0.0295727	0.154435	0.118663	CCL5	1
														GO:0090087	GO:0090087	regulation of peptide transport	3/16	488/11211	0.0300757	0.155731	0.119659	GZMB/S100A8/CCL5	3
														GO:0014911	GO:0014911	positive regulation of smooth muscle cell migration	1/16	22/11211	0.0309603	0.158964	0.122143	CCL5	1
														GO:0006882	GO:0006882	cellular zinc ion homeostasis	1/16	23/11211	0.032346	0.159382	0.122464	S100A8	1
														GO:0010955	GO:0010955	negative regulation of protein processing	1/16	23/11211	0.032346	0.159382	0.122464	CST7	1
														GO:0045948	GO:0045948	positive regulation of translational initiation	1/16	23/11211	0.032346	0.159382	0.122464	CCL5	1
														GO:1903318	GO:1903318	negative regulation of protein maturation	1/16	23/11211	0.032346	0.159382	0.122464	CST7	1
														GO:2000406	GO:2000406	positive regulation of T cell migration	1/16	23/11211	0.032346	0.159382	0.122464	CCL5	1
														GO:0051204	GO:0051204	protein insertion into mitochondrial membrane	1/16	25/11211	0.0351118	0.166305	0.127783	GZMB	1
														GO:0055069	GO:0055069	zinc ion homeostasis	1/16	25/11211	0.0351118	0.166305	0.127783	S100A8	1
														GO:0070306	GO:0070306	lens fiber cell differentiation	1/16	25/11211	0.0351118	0.166305	0.127783	ZEB2	1
														GO:1900117	GO:1900117	regulation of execution phase of apoptosis	1/16	25/11211	0.0351118	0.166305	0.127783	MTRNR2L8	1
														GO:1901028	GO:1901028	regulation of mitochondrial outer membrane permeabilization involved in apoptotic signaling pathway	1/16	25/11211	0.0351118	0.166305	0.127783	GZMB	1
														GO:0031641	GO:0031641	regulation of myelination	1/16	26/11211	0.0364919	0.167643	0.128812	CST7	1
														GO:0048066	GO:0048066	developmental pigmentation	1/16	26/11211	0.0364919	0.167643	0.128812	ZEB2	1
														GO:0071675	GO:0071675	regulation of mononuclear cell migration	1/16	26/11211	0.0364919	0.167643	0.128812	CCL5	1
														GO:0090151	GO:0090151	establishment of protein localization to mitochondrial membrane	1/16	26/11211	0.0364919	0.167643	0.128812	GZMB	1
														GO:0045070	GO:0045070	positive regulation of viral genome replication	1/16	27/11211	0.0378702	0.170069	0.130676	CCL5	1
														GO:0007159	GO:0007159	leukocyte cell-cell adhesion	2/16	219/11211	0.0380775	0.170069	0.130676	S100A8/CCL5	2
														GO:0032496	GO:0032496	response to lipopolysaccharide	2/16	219/11211	0.0380775	0.170069	0.130676	S100A8/CCL5	2
														GO:0033059	GO:0033059	cellular pigmentation	1/16	28/11211	0.0392467	0.170069	0.130676	ZEB2	1
														GO:0033628	GO:0033628	regulation of cell adhesion mediated by integrin	1/16	28/11211	0.0392467	0.170069	0.130676	CCL5	1
														GO:0046189	GO:0046189	phenol-containing compound biosynthetic process	1/16	28/11211	0.0392467	0.170069	0.130676	ZEB2	1
														GO:1905517	GO:1905517	macrophage migration	1/16	28/11211	0.0392467	0.170069	0.130676	CCL5	1
														GO:2000403	GO:2000403	positive regulation of lymphocyte migration	1/16	28/11211	0.0392467	0.170069	0.130676	CCL5	1
														GO:0071622	GO:0071622	regulation of granulocyte chemotaxis	1/16	29/11211	0.0406212	0.174546	0.134116	CCL5	1
														GO:0002237	GO:0002237	response to molecule of bacterial origin	2/16	231/11211	0.0419573	0.174546	0.134116	S100A8/CCL5	2
														GO:0070231	GO:0070231	T cell apoptotic process	1/16	30/11211	0.041994	0.174546	0.134116	CCL5	1
														GO:0097345	GO:0097345	mitochondrial outer membrane permeabilization	1/16	30/11211	0.041994	0.174546	0.134116	GZMB	1
														GO:1902110	GO:1902110	positive regulation of mitochondrial membrane permeability involved in apoptotic process	1/16	30/11211	0.041994	0.174546	0.134116	GZMB	1
														GO:2000107	GO:2000107	negative regulation of leukocyte apoptotic process	1/16	30/11211	0.041994	0.174546	0.134116	CCL5	1
														GO:0001774	GO:0001774	microglial cell activation	1/16	31/11211	0.0433649	0.17547	0.134826	CST7	1
														GO:0002269	GO:0002269	leukocyte activation involved in inflammatory response	1/16	31/11211	0.0433649	0.17547	0.134826	CST7	1
														GO:0014002	GO:0014002	astrocyte development	1/16	31/11211	0.0433649	0.17547	0.134826	S100A8	1
														GO:2000404	GO:2000404	regulation of T cell migration	1/16	31/11211	0.0433649	0.17547	0.134826	CCL5	1
														GO:1902686	GO:1902686	mitochondrial outer membrane permeabilization involved in programmed cell death	1/16	32/11211	0.044734	0.177927	0.136714	GZMB	1
														GO:0018198	GO:0018198	peptidyl-cysteine modification	1/16	33/11211	0.0461012	0.177927	0.136714	S100A8	1
														GO:0035794	GO:0035794	positive regulation of mitochondrial membrane permeability	1/16	33/11211	0.0461012	0.177927	0.136714	GZMB	1
														GO:0043392	GO:0043392	negative regulation of DNA binding	1/16	33/11211	0.0461012	0.177927	0.136714	GZMA	1
														GO:0070228	GO:0070228	regulation of lymphocyte apoptotic process	1/16	33/11211	0.0461012	0.177927	0.136714	CCL5	1
														GO:0031349	GO:0031349	positive regulation of defense response	2/16	246/11211	0.0470107	0.177927	0.136714	S100A8/CCL5	2
														GO:0001755	GO:0001755	neural crest cell migration	1/16	34/11211	0.0474666	0.177927	0.136714	ZEB2	1
														GO:0010043	GO:0010043	response to zinc ion	1/16	34/11211	0.0474666	0.177927	0.136714	S100A8	1
														GO:0042267	GO:0042267	natural killer cell mediated cytotoxicity	1/16	34/11211	0.0474666	0.177927	0.136714	GZMB	1
														GO:0045744	GO:0045744	negative regulation of G protein-coupled receptor signaling pathway	1/16	34/11211	0.0474666	0.177927	0.136714	CCL5	1
														GO:1903749	GO:1903749	positive regulation of establishment of protein localization to mitochondrion	1/16	34/11211	0.0474666	0.177927	0.136714	GZMB	1
														GO:1905710	GO:1905710	positive regulation of membrane permeability	1/16	34/11211	0.0474666	0.177927	0.136714	GZMB	1
														GO:0051205	GO:0051205	protein insertion into membrane	1/16	35/11211	0.0488301	0.18082	0.138936	GZMB	1
														GO:1902108	GO:1902108	regulation of mitochondrial membrane permeability involved in apoptotic process	1/16	35/11211	0.0488301	0.18082	0.138936	GZMB	1
														GO:2001233	GO:2001233	regulation of apoptotic signaling pathway	2/16	256/11211	0.0505005	0.185283	0.142366	GZMB/S100A8	2
														GO:0001960	GO:0001960	negative regulation of cytokine-mediated signaling pathway	1/16	37/11211	0.0515518	0.185283	0.142366	CCL5	1
														GO:0002228	GO:0002228	natural killer cell mediated immunity	1/16	37/11211	0.0515518	0.185283	0.142366	GZMB	1
														GO:0061900	GO:0061900	glial cell activation	1/16	37/11211	0.0515518	0.185283	0.142366	CST7	1
														GO:2000272	GO:2000272	negative regulation of signaling receptor activity	1/16	37/11211	0.0515518	0.185283	0.142366	MTRNR2L8	1
														GO:0052548	GO:0052548	regulation of endopeptidase activity	2/16	260/11211	0.0519227	0.185525	0.142552	S100A8/CST7	2
														GO:0031663	GO:0031663	lipopolysaccharide-mediated signaling pathway	1/16	38/11211	0.0529099	0.185793	0.142757	CCL5	1
														GO:0046148	GO:0046148	pigment biosynthetic process	1/16	38/11211	0.0529099	0.185793	0.142757	ZEB2	1
														GO:2001244	GO:2001244	positive regulation of intrinsic apoptotic signaling pathway	1/16	38/11211	0.0529099	0.185793	0.142757	S100A8	1
														GO:0014910	GO:0014910	regulation of smooth muscle cell migration	1/16	39/11211	0.0542661	0.186273	0.143126	CCL5	1
														GO:0030858	GO:0030858	positive regulation of epithelial cell differentiation	1/16	39/11211	0.0542661	0.186273	0.143126	ZEB2	1
														GO:0033627	GO:0033627	cell adhesion mediated by integrin	1/16	39/11211	0.0542661	0.186273	0.143126	CCL5	1
														GO:0043030	GO:0043030	regulation of macrophage activation	1/16	39/11211	0.0542661	0.186273	0.143126	CST7	1
														GO:0001756	GO:0001756	somitogenesis	1/16	40/11211	0.0556206	0.187154	0.143803	ZEB2	1
														GO:0060761	GO:0060761	negative regulation of response to cytokine stimulus	1/16	40/11211	0.0556206	0.187154	0.143803	CCL5	1
														GO:0061098	GO:0061098	positive regulation of protein tyrosine kinase activity	1/16	40/11211	0.0556206	0.187154	0.143803	CCL5	1
														GO:0052547	GO:0052547	regulation of peptidase activity	2/16	271/11211	0.0559091	0.187154	0.143803	S100A8/CST7	2
														GO:0002548	GO:0002548	monocyte chemotaxis	1/16	41/11211	0.0569732	0.187154	0.143803	CCL5	1
														GO:0010518	GO:0010518	positive regulation of phospholipase activity	1/16	41/11211	0.0569732	0.187154	0.143803	CCL5	1
														GO:0043507	GO:0043507	positive regulation of JUN kinase activity	1/16	41/11211	0.0569732	0.187154	0.143803	ZEB2	1
														GO:0051851	GO:0051851	modulation by host of symbiont process	1/16	41/11211	0.0569732	0.187154	0.143803	CCL5	1
														GO:0046902	GO:0046902	regulation of mitochondrial membrane permeability	1/16	42/11211	0.058324	0.188299	0.144684	GZMB	1
														GO:0048247	GO:0048247	lymphocyte chemotaxis	1/16	42/11211	0.058324	0.188299	0.144684	CCL5	1
														GO:0070227	GO:0070227	lymphocyte apoptotic process	1/16	42/11211	0.058324	0.188299	0.144684	CCL5	1
														GO:0051346	GO:0051346	negative regulation of hydrolase activity	2/16	281/11211	0.0596264	0.188299	0.144684	GZMA/CST7	2
														GO:0046782	GO:0046782	regulation of viral transcription	1/16	43/11211	0.059673	0.188299	0.144684	CCL5	1
														GO:0050918	GO:0050918	positive chemotaxis	1/16	43/11211	0.059673	0.188299	0.144684	CCL5	1
														GO:1903747	GO:1903747	regulation of establishment of protein localization to mitochondrion	1/16	43/11211	0.059673	0.188299	0.144684	GZMB	1
														GO:0014909	GO:0014909	smooth muscle cell migration	1/16	44/11211	0.0610201	0.188299	0.144684	CCL5	1
														GO:0019748	GO:0019748	secondary metabolic process	1/16	44/11211	0.0610201	0.188299	0.144684	ZEB2	1
														GO:0021954	GO:0021954	central nervous system neuron development	1/16	44/11211	0.0610201	0.188299	0.144684	ZEB2	1
														GO:0061844	GO:0061844	antimicrobial humoral immune response mediated by antimicrobial peptide	1/16	44/11211	0.0610201	0.188299	0.144684	GNLY	1
														GO:0150076	GO:0150076	neuroinflammatory response	1/16	44/11211	0.0610201	0.188299	0.144684	CST7	1
														GO:0031646	GO:0031646	positive regulation of nervous system process	1/16	45/11211	0.0623655	0.18864	0.144945	CST7	1
														GO:0042531	GO:0042531	positive regulation of tyrosine phosphorylation of STAT protein	1/16	45/11211	0.0623655	0.18864	0.144945	CCL5	1
														GO:0072678	GO:0072678	T cell migration	1/16	45/11211	0.0623655	0.18864	0.144945	CCL5	1
														GO:1903902	GO:1903902	positive regulation of viral life cycle	1/16	45/11211	0.0623655	0.18864	0.144945	CCL5	1
														GO:2000401	GO:2000401	regulation of lymphocyte migration	1/16	46/11211	0.063709	0.191755	0.147339	CCL5	1
														GO:0001895	GO:0001895	retina homeostasis	1/16	47/11211	0.0650508	0.192094	0.147599	LYZ	1
														GO:0045071	GO:0045071	negative regulation of viral genome replication	1/16	47/11211	0.0650508	0.192094	0.147599	CCL5	1
														GO:0060193	GO:0060193	positive regulation of lipase activity	1/16	48/11211	0.0663907	0.192094	0.147599	CCL5	1
														GO:0070613	GO:0070613	regulation of protein processing	1/16	48/11211	0.0663907	0.192094	0.147599	CST7	1
														GO:0090559	GO:0090559	regulation of membrane permeability	1/16	48/11211	0.0663907	0.192094	0.147599	GZMB	1
														GO:0043312	GO:0043312	neutrophil degranulation	2/16	302/11211	0.0677089	0.192094	0.147599	S100A8/LYZ	2
														GO:0014032	GO:0014032	neural crest cell development	1/16	49/11211	0.0677289	0.192094	0.147599	ZEB2	1
														GO:0042440	GO:0042440	pigment metabolic process	1/16	49/11211	0.0677289	0.192094	0.147599	ZEB2	1
														GO:0050772	GO:0050772	positive regulation of axonogenesis	1/16	49/11211	0.0677289	0.192094	0.147599	ZEB2	1
														GO:0071674	GO:0071674	mononuclear cell migration	1/16	49/11211	0.0677289	0.192094	0.147599	CCL5	1
														GO:0002283	GO:0002283	neutrophil activation involved in immune response	2/16	304/11211	0.0684975	0.192094	0.147599	S100A8/LYZ	2
														GO:0007260	GO:0007260	tyrosine phosphorylation of STAT protein	1/16	50/11211	0.0690652	0.192094	0.147599	CCL5	1
														GO:0010517	GO:0010517	regulation of phospholipase activity	1/16	50/11211	0.0690652	0.192094	0.147599	CCL5	1
														GO:0042509	GO:0042509	regulation of tyrosine phosphorylation of STAT protein	1/16	50/11211	0.0690652	0.192094	0.147599	CCL5	1
														GO:1903317	GO:1903317	regulation of protein maturation	1/16	50/11211	0.0690652	0.192094	0.147599	CST7	1
														GO:0006919	GO:0006919	activation of cysteine-type endopeptidase activity involved in apoptotic process	1/16	51/11211	0.0703998	0.192094	0.147599	S100A8	1
														GO:0014812	GO:0014812	muscle cell migration	1/16	51/11211	0.0703998	0.192094	0.147599	CCL5	1
														GO:0014031	GO:0014031	mesenchymal cell development	1/16	52/11211	0.0717326	0.192094	0.147599	ZEB2	1
														GO:0021766	GO:0021766	hippocampus development	1/16	52/11211	0.0717326	0.192094	0.147599	ZEB2	1
														GO:0043506	GO:0043506	regulation of JUN kinase activity	1/16	52/11211	0.0717326	0.192094	0.147599	ZEB2	1
														GO:0048661	GO:0048661	positive regulation of smooth muscle cell proliferation	1/16	52/11211	0.0717326	0.192094	0.147599	CCL5	1
														GO:0061053	GO:0061053	somite development	1/16	52/11211	0.0717326	0.192094	0.147599	ZEB2	1
														GO:2000106	GO:2000106	regulation of leukocyte apoptotic process	1/16	52/11211	0.0717326	0.192094	0.147599	CCL5	1
														GO:0002446	GO:0002446	neutrophil mediated immunity	2/16	313/11211	0.072085	0.192094	0.147599	S100A8/LYZ	2
														GO:0016049	GO:0016049	cell growth	2/16	313/11211	0.072085	0.192094	0.147599	S100A8/ZEB2	2
														GO:0051962	GO:0051962	positive regulation of nervous system development	2/16	313/11211	0.072085	0.192094	0.147599	ZEB2/CST7	2
														GO:0006446	GO:0006446	regulation of translational initiation	1/16	53/11211	0.0730635	0.192094	0.147599	CCL5	1
														GO:0048864	GO:0048864	stem cell development	1/16	53/11211	0.0730635	0.192094	0.147599	ZEB2	1
														GO:0072503	GO:0072503	cellular divalent inorganic cation homeostasis	2/16	316/11211	0.0732948	0.192094	0.147599	S100A8/CCL5	2
														GO:0014033	GO:0014033	neural crest cell differentiation	1/16	54/11211	0.0743927	0.192094	0.147599	ZEB2	1
														GO:0034109	GO:0034109	homotypic cell-cell adhesion	1/16	54/11211	0.0743927	0.192094	0.147599	CCL5	1
														GO:0050900	GO:0050900	leukocyte migration	2/16	320/11211	0.0749186	0.192094	0.147599	S100A8/CCL5	2
														GO:0002088	GO:0002088	lens development in camera-type eye	1/16	55/11211	0.0757201	0.192094	0.147599	ZEB2	1
														GO:0051702	GO:0051702	interaction with symbiont	1/16	55/11211	0.0757201	0.192094	0.147599	CCL5	1
														GO:0043473	GO:0043473	pigmentation	1/16	56/11211	0.0770457	0.192094	0.147599	ZEB2	1
														GO:0048708	GO:0048708	astrocyte differentiation	1/16	56/11211	0.0770457	0.192094	0.147599	S100A8	1
														GO:0070098	GO:0070098	chemokine-mediated signaling pathway	1/16	56/11211	0.0770457	0.192094	0.147599	CCL5	1
														GO:0097194	GO:0097194	execution phase of apoptosis	1/16	56/11211	0.0770457	0.192094	0.147599	MTRNR2L8	1
														GO:0032103	GO:0032103	positive regulation of response to external stimulus	2/16	328/11211	0.0782019	0.192094	0.147599	S100A8/CCL5	2
														GO:0021536	GO:0021536	diencephalon development	1/16	57/11211	0.0783695	0.192094	0.147599	ZEB2	1
														GO:0046427	GO:0046427	positive regulation of receptor signaling pathway via JAK-STAT	1/16	57/11211	0.0783695	0.192094	0.147599	CCL5	1
														GO:2000117	GO:2000117	negative regulation of cysteine-type endopeptidase activity	1/16	57/11211	0.0783695	0.192094	0.147599	CST7	1
														GO:0002791	GO:0002791	regulation of peptide secretion	2/16	331/11211	0.0794452	0.192094	0.147599	S100A8/CCL5	2
														GO:0001843	GO:0001843	neural tube closure	1/16	58/11211	0.0796916	0.192094	0.147599	ZEB2	1
														GO:0045860	GO:0045860	positive regulation of protein kinase activity	2/16	332/11211	0.0798611	0.192094	0.147599	ZEB2/CCL5	2
														GO:0072507	GO:0072507	divalent inorganic cation homeostasis	2/16	332/11211	0.0798611	0.192094	0.147599	S100A8/CCL5	2
														GO:0002690	GO:0002690	positive regulation of leukocyte chemotaxis	1/16	59/11211	0.0810118	0.192094	0.147599	CCL5	1
														GO:0014020	GO:0014020	primary neural tube formation	1/16	59/11211	0.0810118	0.192094	0.147599	ZEB2	1
														GO:0014068	GO:0014068	positive regulation of phosphatidylinositol 3-kinase signaling	1/16	59/11211	0.0810118	0.192094	0.147599	CCL5	1
														GO:0032602	GO:0032602	chemokine production	1/16	59/11211	0.0810118	0.192094	0.147599	S100A8	1
														GO:0042102	GO:0042102	positive regulation of T cell proliferation	1/16	59/11211	0.0810118	0.192094	0.147599	CCL5	1
														GO:0050829	GO:0050829	defense response to Gram-negative bacterium	1/16	59/11211	0.0810118	0.192094	0.147599	LYZ	1
														GO:0060606	GO:0060606	tube closure	1/16	59/11211	0.0810118	0.192094	0.147599	ZEB2	1
														GO:1904894	GO:1904894	positive regulation of receptor signaling pathway via STAT	1/16	59/11211	0.0810118	0.192094	0.147599	CCL5	1
														GO:0043299	GO:0043299	leukocyte degranulation	2/16	335/11211	0.0811132	0.192094	0.147599	S100A8/LYZ	2
														GO:0035282	GO:0035282	segmentation	1/16	60/11211	0.0823303	0.193476	0.148661	ZEB2	1
														GO:0061097	GO:0061097	regulation of protein tyrosine kinase activity	1/16	60/11211	0.0823303	0.193476	0.148661	CCL5	1
														GO:0009636	GO:0009636	response to toxic substance	2/16	340/11211	0.0832141	0.194804	0.149681	S100A8/CCL5	2
														GO:0001708	GO:0001708	cell fate specification	1/16	61/11211	0.0836471	0.19507	0.149886	MIAT	1
														GO:0001841	GO:0001841	neural tube formation	1/16	62/11211	0.084962	0.195963	0.150572	ZEB2	1
														GO:0051817	GO:0051817	modulation of process of other organism involved in symbiotic interaction	1/16	62/11211	0.084962	0.195963	0.150572	CCL5	1
														GO:0002275	GO:0002275	myeloid cell activation involved in immune response	2/16	345/11211	0.0853324	0.195963	0.150572	S100A8/LYZ	2
														GO:0043410	GO:0043410	positive regulation of MAPK cascade	2/16	345/11211	0.0853324	0.195963	0.150572	ZEB2/CCL5	2
														GO:0042116	GO:0042116	macrophage activation	1/16	63/11211	0.0862752	0.195963	0.150572	CST7	1
														GO:1990868	GO:1990868	response to chemokine	1/16	63/11211	0.0862752	0.195963	0.150572	CCL5	1
														GO:1990869	GO:1990869	cellular response to chemokine	1/16	63/11211	0.0862752	0.195963	0.150572	CCL5	1
														GO:0060191	GO:0060191	regulation of lipase activity	1/16	64/11211	0.0875866	0.196748	0.151175	CCL5	1
														GO:0071887	GO:0071887	leukocyte apoptotic process	1/16	64/11211	0.0875866	0.196748	0.151175	CCL5	1
														GO:1903901	GO:1903901	negative regulation of viral life cycle	1/16	64/11211	0.0875866	0.196748	0.151175	CCL5	1
														GO:0002444	GO:0002444	myeloid leukocyte mediated immunity	2/16	352/11211	0.0883269	0.197684	0.151894	S100A8/LYZ	2
														GO:0050830	GO:0050830	defense response to Gram-positive bacterium	1/16	65/11211	0.0888962	0.198232	0.152315	LYZ	1
														GO:0033674	GO:0033674	positive regulation of kinase activity	2/16	361/11211	0.092225	0.204728	0.157307	ZEB2/CCL5	2
														GO:0001909	GO:0001909	leukocyte mediated cytotoxicity	1/16	68/11211	0.0928146	0.204728	0.157307	GZMB	1
														GO:0051341	GO:0051341	regulation of oxidoreductase activity	1/16	68/11211	0.0928146	0.204728	0.157307	GZMA	1
														GO:0018958	GO:0018958	phenol-containing compound metabolic process	1/16	69/11211	0.0941172	0.206855	0.158941	ZEB2	1
														GO:0021761	GO:0021761	limbic system development	1/16	70/11211	0.0954181	0.208962	0.16056	ZEB2	1
														GO:0035821	GO:0035821	modulation of process of other organism	1/16	71/11211	0.0967172	0.211051	0.162165	CCL5	1
														GO:0006875	GO:0006875	cellular metal ion homeostasis	2/16	374/11211	0.0979476	0.211614	0.162598	S100A8/CCL5	2
														GO:0008637	GO:0008637	apoptotic mitochondrial changes	1/16	72/11211	0.0980145	0.211614	0.162598	GZMB	1
														GO:0046916	GO:0046916	cellular transition metal ion homeostasis	1/16	72/11211	0.0980145	0.211614	0.162598	S100A8	1
														GO:0021782	GO:0021782	glial cell development	1/16	73/11211	0.0993101	0.212486	0.163268	S100A8	1
														GO:0002526	GO:0002526	acute inflammatory response	1/16	74/11211	0.100604	0.212486	0.163268	S100A8	1
														GO:0010822	GO:0010822	positive regulation of mitochondrion organization	1/16	74/11211	0.100604	0.212486	0.163268	GZMB	1
														GO:0042552	GO:0042552	myelination	1/16	74/11211	0.100604	0.212486	0.163268	CST7	1
														GO:0048524	GO:0048524	positive regulation of viral process	1/16	74/11211	0.100604	0.212486	0.163268	CCL5	1
														GO:0001838	GO:0001838	embryonic epithelial tube formation	1/16	75/11211	0.101896	0.212486	0.163268	ZEB2	1
														GO:0007272	GO:0007272	ensheathment of neurons	1/16	75/11211	0.101896	0.212486	0.163268	CST7	1
														GO:0008366	GO:0008366	axon ensheathment	1/16	75/11211	0.101896	0.212486	0.163268	CST7	1
														GO:0014066	GO:0014066	regulation of phosphatidylinositol 3-kinase signaling	1/16	75/11211	0.101896	0.212486	0.163268	CCL5	1
														GO:0045069	GO:0045069	regulation of viral genome replication	1/16	75/11211	0.101896	0.212486	0.163268	CCL5	1
														GO:0002694	GO:0002694	regulation of leukocyte activation	2/16	385/11211	0.102871	0.213718	0.164215	CCL5/CST7	2
														GO:0048525	GO:0048525	negative regulation of viral process	1/16	76/11211	0.103186	0.213718	0.164215	CCL5	1
														GO:0002688	GO:0002688	regulation of leukocyte chemotaxis	1/16	78/11211	0.105762	0.218313	0.167745	CCL5	1
														GO:0051053	GO:0051053	negative regulation of DNA metabolic process	1/16	79/11211	0.107047	0.218365	0.167785	GZMA	1
														GO:0072676	GO:0072676	lymphocyte migration	1/16	79/11211	0.107047	0.218365	0.167785	CCL5	1
														GO:0044344	GO:0044344	cellular response to fibroblast growth factor stimulus	1/16	80/11211	0.108331	0.218365	0.167785	CCL5	1
														GO:0007006	GO:0007006	mitochondrial membrane organization	1/16	81/11211	0.109612	0.218365	0.167785	GZMB	1
														GO:0032946	GO:0032946	positive regulation of mononuclear cell proliferation	1/16	81/11211	0.109612	0.218365	0.167785	CCL5	1
														GO:0050671	GO:0050671	positive regulation of lymphocyte proliferation	1/16	81/11211	0.109612	0.218365	0.167785	CCL5	1
														GO:0072175	GO:0072175	epithelial tube formation	1/16	81/11211	0.109612	0.218365	0.167785	ZEB2	1
														GO:0050921	GO:0050921	positive regulation of chemotaxis	1/16	82/11211	0.110892	0.218365	0.167785	CCL5	1
														GO:0051101	GO:0051101	regulation of DNA binding	1/16	82/11211	0.110892	0.218365	0.167785	GZMA	1
														GO:0002790	GO:0002790	peptide secretion	2/16	405/11211	0.112004	0.218365	0.167785	S100A8/CCL5	2
														GO:0043280	GO:0043280	positive regulation of cysteine-type endopeptidase activity involved in apoptotic process	1/16	83/11211	0.112171	0.218365	0.167785	S100A8	1
														GO:0045471	GO:0045471	response to ethanol	1/16	83/11211	0.112171	0.218365	0.167785	S100A8	1
														GO:0046425	GO:0046425	regulation of receptor signaling pathway via JAK-STAT	1/16	83/11211	0.112171	0.218365	0.167785	CCL5	1
														GO:0048660	GO:0048660	regulation of smooth muscle cell proliferation	1/16	83/11211	0.112171	0.218365	0.167785	CCL5	1
														GO:0051928	GO:0051928	positive regulation of calcium ion transport	1/16	83/11211	0.112171	0.218365	0.167785	CCL5	1
														GO:0006935	GO:0006935	chemotaxis	2/16	408/11211	0.113393	0.218365	0.167785	S100A8/CCL5	2
														GO:0071774	GO:0071774	response to fibroblast growth factor	1/16	84/11211	0.113447	0.218365	0.167785	CCL5	1
														GO:1905477	GO:1905477	positive regulation of protein localization to membrane	1/16	84/11211	0.113447	0.218365	0.167785	GZMB	1
														GO:0042330	GO:0042330	taxis	2/16	409/11211	0.113857	0.218365	0.167785	S100A8/CCL5	2
														GO:0051347	GO:0051347	positive regulation of transferase activity	2/16	409/11211	0.113857	0.218365	0.167785	ZEB2/CCL5	2
														GO:0050865	GO:0050865	regulation of cell activation	2/16	410/11211	0.114321	0.218365	0.167785	CCL5/CST7	2
														GO:0046330	GO:0046330	positive regulation of JNK cascade	1/16	85/11211	0.114722	0.218365	0.167785	ZEB2	1
														GO:0048659	GO:0048659	smooth muscle cell proliferation	1/16	85/11211	0.114722	0.218365	0.167785	CCL5	1
														GO:0070665	GO:0070665	positive regulation of leukocyte proliferation	1/16	85/11211	0.114722	0.218365	0.167785	CCL5	1
														GO:1904892	GO:1904892	regulation of receptor signaling pathway via STAT	1/16	85/11211	0.114722	0.218365	0.167785	CCL5	1
														GO:0072655	GO:0072655	establishment of protein localization to mitochondrion	1/16	87/11211	0.117266	0.222515	0.170974	GZMB	1
														GO:0002687	GO:0002687	positive regulation of leukocyte migration	1/16	88/11211	0.118536	0.224104	0.172195	CCL5	1
														GO:0014065	GO:0014065	phosphatidylinositol 3-kinase signaling	1/16	89/11211	0.119804	0.224104	0.172195	CCL5	1
														GO:0045727	GO:0045727	positive regulation of translation	1/16	89/11211	0.119804	0.224104	0.172195	CCL5	1
														GO:0070585	GO:0070585	protein localization to mitochondrion	1/16	89/11211	0.119804	0.224104	0.172195	GZMB	1
														GO:0030003	GO:0030003	cellular cation homeostasis	2/16	422/11211	0.119938	0.224104	0.172195	S100A8/CCL5	2
														GO:0030856	GO:0030856	regulation of epithelial cell differentiation	1/16	90/11211	0.12107	0.224845	0.172764	ZEB2	1
														GO:0055076	GO:0055076	transition metal ion homeostasis	1/16	90/11211	0.12107	0.224845	0.172764	S100A8	1
														GO:0055065	GO:0055065	metal ion homeostasis	2/16	426/11211	0.121827	0.22514	0.172991	S100A8/CCL5	2
														GO:0050728	GO:0050728	negative regulation of inflammatory response	1/16	91/11211	0.122335	0.22514	0.172991	CST7	1
														GO:0050729	GO:0050729	positive regulation of inflammatory response	1/16	91/11211	0.122335	0.22514	0.172991	S100A8	1
														GO:0035148	GO:0035148	tube formation	1/16	92/11211	0.123598	0.226102	0.17373	ZEB2	1
														GO:0051262	GO:0051262	protein tetramerization	1/16	92/11211	0.123598	0.226102	0.17373	CCL5	1
														GO:0006873	GO:0006873	cellular ion homeostasis	2/16	431/11211	0.124198	0.226376	0.17394	S100A8/CCL5	2
														GO:0008277	GO:0008277	regulation of G protein-coupled receptor signaling pathway	1/16	93/11211	0.124859	0.226376	0.17394	CCL5	1
														GO:0016331	GO:0016331	morphogenesis of embryonic epithelium	1/16	93/11211	0.124859	0.226376	0.17394	ZEB2	1
														GO:0031644	GO:0031644	regulation of nervous system process	1/16	94/11211	0.126118	0.227983	0.175175	CST7	1
														GO:2001056	GO:2001056	positive regulation of cysteine-type endopeptidase activity	1/16	95/11211	0.127376	0.229577	0.1764	S100A8	1
														GO:0019079	GO:0019079	viral genome replication	1/16	96/11211	0.128632	0.231159	0.177616	CCL5	1
														GO:0010770	GO:0010770	positive regulation of cell morphogenesis involved in differentiation	1/16	97/11211	0.129886	0.232048	0.178299	ZEB2	1
														GO:0051092	GO:0051092	positive regulation of NF-kappaB transcription factor activity	1/16	97/11211	0.129886	0.232048	0.178299	S100A8	1
														GO:0002224	GO:0002224	toll-like receptor signaling pathway	1/16	98/11211	0.131139	0.232924	0.178972	S100A8	1
														GO:0007259	GO:0007259	receptor signaling pathway via JAK-STAT	1/16	98/11211	0.131139	0.232924	0.178972	CCL5	1
														GO:0021915	GO:0021915	neural tube development	1/16	99/11211	0.13239	0.234464	0.180155	ZEB2	1
														GO:0002366	GO:0002366	leukocyte activation involved in immune response	2/16	452/11211	0.13429	0.236148	0.181449	S100A8/LYZ	2
														GO:0001959	GO:0001959	regulation of cytokine-mediated signaling pathway	1/16	101/11211	0.134887	0.236148	0.181449	CCL5	1
														GO:0061351	GO:0061351	neural precursor cell proliferation	1/16	101/11211	0.134887	0.236148	0.181449	ZEB2	1
														GO:0097696	GO:0097696	receptor signaling pathway via STAT	1/16	101/11211	0.134887	0.236148	0.181449	CCL5	1
														GO:0002263	GO:0002263	cell activation involved in immune response	2/16	455/11211	0.135748	0.236977	0.182086	S100A8/LYZ	2
														GO:0042129	GO:0042129	regulation of T cell proliferation	1/16	103/11211	0.137377	0.239137	0.183746	CCL5	1
														GO:0030162	GO:0030162	regulation of proteolysis	2/16	460/11211	0.138187	0.239864	0.184304	S100A8/CST7	2
														GO:0030307	GO:0030307	positive regulation of cell growth	1/16	104/11211	0.138619	0.239933	0.184357	S100A8	1
														GO:0048015	GO:0048015	phosphatidylinositol-mediated signaling	1/16	105/11211	0.13986	0.241397	0.185482	CCL5	1
														GO:0034250	GO:0034250	positive regulation of cellular amide metabolic process	1/16	106/11211	0.141099	0.242168	0.186074	CCL5	1
														GO:0048017	GO:0048017	inositol lipid-mediated signaling	1/16	106/11211	0.141099	0.242168	0.186074	CCL5	1
														GO:0032874	GO:0032874	positive regulation of stress-activated MAPK cascade	1/16	107/11211	0.142337	0.242704	0.186486	ZEB2	1
														GO:0051100	GO:0051100	negative regulation of binding	1/16	107/11211	0.142337	0.242704	0.186486	GZMA	1
														GO:0051345	GO:0051345	positive regulation of hydrolase activity	2/16	469/11211	0.142603	0.242704	0.186486	S100A8/CCL5	2
														GO:0070304	GO:0070304	positive regulation of stress-activated protein kinase signaling cascade	1/16	108/11211	0.143573	0.243069	0.186766	ZEB2	1
														GO:0051223	GO:0051223	regulation of protein transport	2/16	473/11211	0.144577	0.243069	0.186766	GZMB/CCL5	2
														GO:0010950	GO:0010950	positive regulation of endopeptidase activity	1/16	109/11211	0.144807	0.243069	0.186766	S100A8	1
														GO:0050770	GO:0050770	regulation of axonogenesis	1/16	109/11211	0.144807	0.243069	0.186766	ZEB2	1
														GO:0060759	GO:0060759	regulation of response to cytokine stimulus	1/16	109/11211	0.144807	0.243069	0.186766	CCL5	1
														GO:0021543	GO:0021543	pallium development	1/16	110/11211	0.146039	0.24317	0.186845	ZEB2	1
														GO:2001242	GO:2001242	regulation of intrinsic apoptotic signaling pathway	1/16	110/11211	0.146039	0.24317	0.186845	S100A8	1
														GO:0043408	GO:0043408	regulation of MAPK cascade	2/16	476/11211	0.146061	0.24317	0.186845	ZEB2/CCL5	2
														GO:0055080	GO:0055080	cation homeostasis	2/16	477/11211	0.146557	0.243332	0.186969	S100A8/CCL5	2
														GO:0010469	GO:0010469	regulation of signaling receptor activity	1/16	112/11211	0.148499	0.245224	0.188423	MTRNR2L8	1
														GO:1903900	GO:1903900	regulation of viral life cycle	1/16	112/11211	0.148499	0.245224	0.188423	CCL5	1
														GO:0098771	GO:0098771	inorganic ion homeostasis	2/16	483/11211	0.149539	0.245922	0.188959	S100A8/CCL5	2
														GO:0050796	GO:0050796	regulation of insulin secretion	1/16	113/11211	0.149727	0.245922	0.188959	CCL5	1
														GO:0002695	GO:0002695	negative regulation of leukocyte activation	1/16	115/11211	0.152177	0.247287	0.190008	CST7	1
														GO:0010821	GO:0010821	regulation of mitochondrion organization	1/16	115/11211	0.152177	0.247287	0.190008	GZMB	1
														GO:0021953	GO:0021953	central nervous system neuron differentiation	1/16	115/11211	0.152177	0.247287	0.190008	ZEB2	1
														GO:0090316	GO:0090316	positive regulation of intracellular protein transport	1/16	115/11211	0.152177	0.247287	0.190008	GZMB	1
														GO:0070201	GO:0070201	regulation of establishment of protein localization	2/16	490/11211	0.153035	0.248022	0.190573	GZMB/CCL5	2
														GO:0010952	GO:0010952	positive regulation of peptidase activity	1/16	117/11211	0.15462	0.249269	0.191531	S100A8	1
														GO:0071347	GO:0071347	cellular response to interleukin-1	1/16	117/11211	0.15462	0.249269	0.191531	CCL5	1
														GO:0033002	GO:0033002	muscle cell proliferation	1/16	118/11211	0.155839	0.250573	0.192533	CCL5	1
														GO:0042098	GO:0042098	T cell proliferation	1/16	119/11211	0.157057	0.251209	0.193021	CCL5	1
														GO:0046328	GO:0046328	regulation of JNK cascade	1/16	119/11211	0.157057	0.251209	0.193021	ZEB2	1
														GO:0045859	GO:0045859	regulation of protein kinase activity	2/16	500/11211	0.158061	0.252154	0.193748	ZEB2/CCL5	2
														GO:0050679	GO:0050679	positive regulation of epithelial cell proliferation	1/16	123/11211	0.161911	0.256955	0.197436	CCL5	1
														GO:0050870	GO:0050870	positive regulation of T cell activation	1/16	123/11211	0.161911	0.256955	0.197436	CCL5	1
														GO:0019083	GO:0019083	viral transcription	1/16	124/11211	0.16312	0.257536	0.197883	CCL5	1
														GO:1905475	GO:1905475	regulation of protein localization to membrane	1/16	124/11211	0.16312	0.257536	0.197883	GZMB	1
														GO:0002685	GO:0002685	regulation of leukocyte migration	1/16	128/11211	0.167941	0.263491	0.202459	CCL5	1
														GO:0050920	GO:0050920	regulation of chemotaxis	1/16	128/11211	0.167941	0.263491	0.202459	CCL5	1
														GO:0030177	GO:0030177	positive regulation of Wnt signaling pathway	1/16	129/11211	0.169143	0.263491	0.202459	ZEB2	1
														GO:0050866	GO:0050866	negative regulation of cell activation	1/16	129/11211	0.169143	0.263491	0.202459	CST7	1
														GO:0090276	GO:0090276	regulation of peptide hormone secretion	1/16	129/11211	0.169143	0.263491	0.202459	CCL5	1
														GO:0050731	GO:0050731	positive regulation of peptidyl-tyrosine phosphorylation	1/16	130/11211	0.170342	0.263491	0.202459	CCL5	1
														GO:0070374	GO:0070374	positive regulation of ERK1 and ERK2 cascade	1/16	130/11211	0.170342	0.263491	0.202459	CCL5	1
														GO:0071346	GO:0071346	cellular response to interferon-gamma	1/16	130/11211	0.170342	0.263491	0.202459	CCL5	1
														GO:0030073	GO:0030073	insulin secretion	1/16	131/11211	0.17154	0.264674	0.203368	CCL5	1
														GO:0071222	GO:0071222	cellular response to lipopolysaccharide	1/16	132/11211	0.172736	0.265849	0.20427	CCL5	1
														GO:0019080	GO:0019080	viral gene expression	1/16	133/11211	0.173931	0.267015	0.205166	CCL5	1
														GO:0043281	GO:0043281	regulation of cysteine-type endopeptidase activity involved in apoptotic process	1/16	134/11211	0.175124	0.267502	0.205541	S100A8	1
														GO:1903039	GO:1903039	positive regulation of leukocyte cell-cell adhesion	1/16	134/11211	0.175124	0.267502	0.205541	CCL5	1
														GO:0002221	GO:0002221	pattern recognition receptor signaling pathway	1/16	135/11211	0.176316	0.268651	0.206423	S100A8	1
														GO:0016458	GO:0016458	gene silencing	1/16	136/11211	0.177506	0.26938	0.206983	XIST	1
														GO:0048762	GO:0048762	mesenchymal cell differentiation	1/16	137/11211	0.178694	0.26938	0.206983	ZEB2	1
														GO:0070555	GO:0070555	response to interleukin-1	1/16	137/11211	0.178694	0.26938	0.206983	CCL5	1
														GO:0006413	GO:0006413	translational initiation	1/16	138/11211	0.17988	0.26938	0.206983	CCL5	1
														GO:0032944	GO:0032944	regulation of mononuclear cell proliferation	1/16	138/11211	0.17988	0.26938	0.206983	CCL5	1
														GO:0050670	GO:0050670	regulation of lymphocyte proliferation	1/16	138/11211	0.17988	0.26938	0.206983	CCL5	1
														GO:0071219	GO:0071219	cellular response to molecule of bacterial origin	1/16	138/11211	0.17988	0.26938	0.206983	CCL5	1
														GO:0007254	GO:0007254	JNK cascade	1/16	139/11211	0.181065	0.270491	0.207837	ZEB2	1
														GO:0016485	GO:0016485	protein processing	1/16	140/11211	0.182249	0.270935	0.208178	CST7	1
														GO:0051651	GO:0051651	maintenance of location in cell	1/16	140/11211	0.182249	0.270935	0.208178	S100A8	1
														GO:0010001	GO:0010001	glial cell differentiation	1/16	141/11211	0.183431	0.27203	0.209019	S100A8	1
														GO:0048588	GO:0048588	developmental cell growth	1/16	143/11211	0.18579	0.274861	0.211194	ZEB2	1
														GO:0009952	GO:0009952	anterior/posterior pattern specification	1/16	144/11211	0.186967	0.275269	0.211508	ZEB2	1
														GO:0031348	GO:0031348	negative regulation of defense response	1/16	144/11211	0.186967	0.275269	0.211508	CST7	1
														GO:0070663	GO:0070663	regulation of leukocyte proliferation	1/16	145/11211	0.188142	0.276334	0.212326	CCL5	1
														GO:0034341	GO:0034341	response to interferon-gamma	1/16	146/11211	0.189316	0.276727	0.212629	CCL5	1
														GO:0045089	GO:0045089	positive regulation of innate immune response	1/16	146/11211	0.189316	0.276727	0.212629	CCL5	1
														GO:0060560	GO:0060560	developmental growth involved in morphogenesis	1/16	148/11211	0.191659	0.279483	0.214746	ZEB2	1
														GO:0050792	GO:0050792	regulation of viral process	1/16	149/11211	0.192828	0.280519	0.215542	CCL5	1
														GO:0032388	GO:0032388	positive regulation of intracellular transport	1/16	150/11211	0.193995	0.281547	0.216332	GZMB	1
														GO:0001894	GO:0001894	tissue homeostasis	1/16	151/11211	0.195161	0.2819	0.216603	LYZ	1
														GO:0032872	GO:0032872	regulation of stress-activated MAPK cascade	1/16	151/11211	0.195161	0.2819	0.216603	ZEB2	1
														GO:0071216	GO:0071216	cellular response to biotic stimulus	1/16	152/11211	0.196326	0.282247	0.21687	CCL5	1
														GO:0097305	GO:0097305	response to alcohol	1/16	152/11211	0.196326	0.282247	0.21687	S100A8	1
														GO:0051924	GO:0051924	regulation of calcium ion transport	1/16	153/11211	0.197488	0.282589	0.217133	CCL5	1
														GO:0070302	GO:0070302	regulation of stress-activated protein kinase signaling cascade	1/16	153/11211	0.197488	0.282589	0.217133	ZEB2	1
														GO:0010951	GO:0010951	negative regulation of endopeptidase activity	1/16	154/11211	0.19865	0.283586	0.217899	CST7	1
														GO:0030072	GO:0030072	peptide hormone secretion	1/16	155/11211	0.199809	0.284577	0.21866	CCL5	1
														GO:0022409	GO:0022409	positive regulation of cell-cell adhesion	1/16	156/11211	0.200967	0.284898	0.218907	CCL5	1
														GO:0043903	GO:0043903	regulation of interspecies interactions between organisms	1/16	156/11211	0.200967	0.284898	0.218907	CCL5	1
														GO:0043406	GO:0043406	positive regulation of MAP kinase activity	1/16	157/11211	0.202124	0.285874	0.219657	ZEB2	1
														GO:0010466	GO:0010466	negative regulation of peptidase activity	1/16	158/11211	0.203278	0.286182	0.219894	CST7	1
														GO:0033157	GO:0033157	regulation of intracellular protein transport	1/16	158/11211	0.203278	0.286182	0.219894	GZMB	1
														GO:0006839	GO:0006839	mitochondrial transport	1/16	159/11211	0.204432	0.287144	0.220633	GZMB	1
														GO:0043491	GO:0043491	protein kinase B signaling	1/16	161/11211	0.206734	0.289712	0.222606	CCL5	1
														GO:0010976	GO:0010976	positive regulation of neuron projection development	1/16	162/11211	0.207882	0.290655	0.22333	ZEB2	1
														GO:0021537	GO:0021537	telencephalon development	1/16	163/11211	0.209029	0.291591	0.22405	ZEB2	1
														GO:0046883	GO:0046883	regulation of hormone secretion	1/16	164/11211	0.210175	0.292521	0.224764	CCL5	1
														GO:0051091	GO:0051091	positive regulation of DNA-binding transcription factor activity	1/16	166/11211	0.212461	0.295031	0.226693	S100A8	1
														GO:1901617	GO:1901617	organic hydroxy compound biosynthetic process	1/16	167/11211	0.213602	0.295511	0.227062	ZEB2	1
														GO:0002833	GO:0002833	positive regulation of response to biotic stimulus	1/16	168/11211	0.214741	0.295511	0.227062	CCL5	1
														GO:0045927	GO:0045927	positive regulation of growth	1/16	168/11211	0.214741	0.295511	0.227062	S100A8	1
														GO:0050730	GO:0050730	regulation of peptidyl-tyrosine phosphorylation	1/16	168/11211	0.214741	0.295511	0.227062	CCL5	1
														GO:0045165	GO:0045165	cell fate commitment	1/16	171/11211	0.21815	0.299527	0.230148	MIAT	1
														GO:0010631	GO:0010631	epithelial cell migration	1/16	174/11211	0.221545	0.302827	0.232683	ZEB2	1
														GO:0060485	GO:0060485	mesenchyme development	1/16	174/11211	0.221545	0.302827	0.232683	ZEB2	1
														GO:0048863	GO:0048863	stem cell differentiation	1/16	175/11211	0.222673	0.303014	0.232827	ZEB2	1
														GO:0090132	GO:0090132	epithelium migration	1/16	175/11211	0.222673	0.303014	0.232827	ZEB2	1
														GO:0090130	GO:0090130	tissue migration	1/16	176/11211	0.2238	0.303871	0.233485	ZEB2	1
														GO:0051604	GO:0051604	protein maturation	1/16	178/11211	0.22605	0.306244	0.235309	CST7	1
														GO:0042063	GO:0042063	gliogenesis	1/16	179/11211	0.227172	0.307084	0.235954	S100A8	1
														GO:0046651	GO:0046651	lymphocyte proliferation	1/16	180/11211	0.228293	0.30724	0.236074	CCL5	1
														GO:0070372	GO:0070372	regulation of ERK1 and ERK2 cascade	1/16	180/11211	0.228293	0.30724	0.236074	CCL5	1
														GO:0032943	GO:0032943	mononuclear cell proliferation	1/16	181/11211	0.229412	0.307392	0.236191	CCL5	1
														GO:0051403	GO:0051403	stress-activated MAPK cascade	1/16	181/11211	0.229412	0.307392	0.236191	ZEB2	1
														GO:0010769	GO:0010769	regulation of cell morphogenesis involved in differentiation	1/16	188/11211	0.237205	0.317138	0.243679	ZEB2	1
														GO:0070371	GO:0070371	ERK1 and ERK2 cascade	1/16	190/11211	0.239418	0.319398	0.245416	CCL5	1
														GO:0046879	GO:0046879	hormone secretion	1/16	191/11211	0.240522	0.320172	0.24601	CCL5	1
														GO:0040029	GO:0040029	regulation of gene expression, epigenetic	1/16	193/11211	0.242726	0.321008	0.246652	XIST	1
														GO:0043270	GO:0043270	positive regulation of ion transport	1/16	193/11211	0.242726	0.321008	0.246652	CCL5	1
														GO:0071356	GO:0071356	cellular response to tumor necrosis factor	1/16	193/11211	0.242726	0.321008	0.246652	CCL5	1
														GO:0002793	GO:0002793	positive regulation of peptide secretion	1/16	194/11211	0.243826	0.321072	0.246702	S100A8	1
														GO:1903037	GO:1903037	regulation of leukocyte cell-cell adhesion	1/16	194/11211	0.243826	0.321072	0.246702	CCL5	1
														GO:0070661	GO:0070661	leukocyte proliferation	1/16	195/11211	0.244924	0.321824	0.24728	CCL5	1
														GO:0097193	GO:0097193	intrinsic apoptotic signaling pathway	1/16	196/11211	0.24602	0.322572	0.247854	S100A8	1
														GO:0009914	GO:0009914	hormone transport	1/16	197/11211	0.247116	0.323314	0.248425	CCL5	1
														GO:0043010	GO:0043010	camera-type eye development	1/16	199/11211	0.249302	0.325477	0.250087	ZEB2	1
														GO:0031098	GO:0031098	stress-activated protein kinase signaling cascade	1/16	201/11211	0.251482	0.327623	0.251736	ZEB2	1
														GO:0032147	GO:0032147	activation of protein kinase activity	1/16	203/11211	0.253656	0.329752	0.253372	CCL5	1
														GO:0060562	GO:0060562	epithelial tube morphogenesis	1/16	204/11211	0.25474	0.330459	0.253915	ZEB2	1
														GO:0050678	GO:0050678	regulation of epithelial cell proliferation	1/16	205/11211	0.255824	0.331148	0.254444	CCL5	1
														GO:0071902	GO:0071902	positive regulation of protein serine/threonine kinase activity	1/16	206/11211	0.256906	0.331148	0.254444	ZEB2	1
														GO:0043405	GO:0043405	regulation of MAP kinase activity	1/16	207/11211	0.257986	0.331148	0.254444	ZEB2	1
														GO:0046677	GO:0046677	response to antibiotic	1/16	207/11211	0.257986	0.331148	0.254444	S100A8	1
														GO:0051235	GO:0051235	maintenance of location	1/16	207/11211	0.257986	0.331148	0.254444	S100A8	1
														GO:0016050	GO:0016050	vesicle organization	1/16	208/11211	0.259065	0.331148	0.254444	ZEB2	1
														GO:0034612	GO:0034612	response to tumor necrosis factor	1/16	208/11211	0.259065	0.331148	0.254444	CCL5	1
														GO:0045088	GO:0045088	regulation of innate immune response	1/16	209/11211	0.260142	0.331831	0.254969	CCL5	1
														GO:0050863	GO:0050863	regulation of T cell activation	1/16	210/11211	0.261218	0.332509	0.25549	CCL5	1
														GO:0051251	GO:0051251	positive regulation of lymphocyte activation	1/16	215/11211	0.266576	0.337921	0.259648	CCL5	1
														GO:0090150	GO:0090150	establishment of protein localization to membrane	1/16	215/11211	0.266576	0.337921	0.259648	GZMB	1
														GO:0045666	GO:0045666	positive regulation of neuron differentiation	1/16	216/11211	0.267643	0.338571	0.260148	ZEB2	1
														GO:1901214	GO:1901214	regulation of neuron death	1/16	217/11211	0.268709	0.339217	0.260644	CCL5	1
														GO:0045861	GO:0045861	negative regulation of proteolysis	1/16	222/11211	0.274016	0.345203	0.265244	CST7	1
														GO:0009615	GO:0009615	response to virus	1/16	224/11211	0.276128	0.346436	0.266191	CCL5	1
														GO:1903829	GO:1903829	positive regulation of cellular protein localization	1/16	224/11211	0.276128	0.346436	0.266191	GZMB	1
														GO:0010038	GO:0010038	response to metal ion	1/16	227/11211	0.279287	0.349562	0.268593	S100A8	1
														GO:0001654	GO:0001654	eye development	1/16	228/11211	0.280336	0.349562	0.268593	ZEB2	1
														GO:0019058	GO:0019058	viral life cycle	1/16	228/11211	0.280336	0.349562	0.268593	CCL5	1
														GO:0051052	GO:0051052	regulation of DNA metabolic process	1/16	230/11211	0.282432	0.350744	0.269501	GZMA	1
														GO:0150063	GO:0150063	visual system development	1/16	230/11211	0.282432	0.350744	0.269501	ZEB2	1
														GO:0003002	GO:0003002	regionalization	1/16	231/11211	0.283477	0.351328	0.26995	ZEB2	1
														GO:0032386	GO:0032386	regulation of intracellular transport	1/16	232/11211	0.284521	0.351774	0.270292	GZMB	1
														GO:0002449	GO:0002449	lymphocyte mediated immunity	1/16	233/11211	0.285564	0.351774	0.270292	GZMB	1
														GO:0048880	GO:0048880	sensory system development	1/16	233/11211	0.285564	0.351774	0.270292	ZEB2	1
														GO:0045862	GO:0045862	positive regulation of proteolysis	1/16	234/11211	0.286605	0.352346	0.270732	S100A8	1
														GO:0006417	GO:0006417	regulation of translation	1/16	235/11211	0.287645	0.352914	0.271168	CCL5	1
														GO:0070997	GO:0070997	neuron death	1/16	236/11211	0.288684	0.353478	0.271602	CCL5	1
														GO:0051098	GO:0051098	regulation of binding	1/16	237/11211	0.289721	0.354039	0.272032	GZMA	1
														GO:0031346	GO:0031346	positive regulation of cell projection organization	1/16	239/11211	0.29179	0.355535	0.273182	ZEB2	1
														GO:0030111	GO:0030111	regulation of Wnt signaling pathway	1/16	240/11211	0.292823	0.355535	0.273182	ZEB2	1
														GO:0043547	GO:0043547	positive regulation of GTPase activity	1/16	240/11211	0.292823	0.355535	0.273182	CCL5	1
														GO:0010959	GO:0010959	regulation of metal ion transport	1/16	241/11211	0.293855	0.355535	0.273182	CCL5	1
														GO:0050673	GO:0050673	epithelial cell proliferation	1/16	241/11211	0.293855	0.355535	0.273182	CCL5	1
														GO:0018108	GO:0018108	peptidyl-tyrosine phosphorylation	1/16	243/11211	0.295913	0.357318	0.274552	CCL5	1
														GO:0018212	GO:0018212	peptidyl-tyrosine modification	1/16	244/11211	0.29694	0.357851	0.274962	CCL5	1
														GO:0002696	GO:0002696	positive regulation of leukocyte activation	1/16	246/11211	0.29899	0.359427	0.276173	CCL5	1
														GO:0001667	GO:0001667	ameboidal-type cell migration	1/16	247/11211	0.300013	0.359427	0.276173	ZEB2	1
														GO:0032102	GO:0032102	negative regulation of response to external stimulus	1/16	247/11211	0.300013	0.359427	0.276173	CST7	1
														GO:0050867	GO:0050867	positive regulation of cell activation	1/16	254/11211	0.307134	0.367239	0.282175	CCL5	1
														GO:0030900	GO:0030900	forebrain development	1/16	256/11211	0.309156	0.368216	0.282926	ZEB2	1
														GO:0045785	GO:0045785	positive regulation of cell adhesion	1/16	256/11211	0.309156	0.368216	0.282926	CCL5	1
														GO:0022407	GO:0022407	regulation of cell-cell adhesion	1/16	263/11211	0.31619	0.375861	0.2888	CCL5	1
														GO:0034248	GO:0034248	regulation of cellular amide metabolic process	1/16	269/11211	0.322166	0.38222	0.293686	CCL5	1
														GO:0006816	GO:0006816	calcium ion transport	1/16	271/11211	0.324147	0.383825	0.29492	CCL5	1
														GO:0051090	GO:0051090	regulation of DNA-binding transcription factor activity	1/16	272/11211	0.325135	0.383932	0.295002	S100A8	1
														GO:0001558	GO:0001558	regulation of cell growth	1/16	273/11211	0.326123	0.383932	0.295002	S100A8	1
														GO:0050769	GO:0050769	positive regulation of neurogenesis	1/16	273/11211	0.326123	0.383932	0.295002	ZEB2	1
														GO:0002831	GO:0002831	regulation of response to biotic stimulus	1/16	275/11211	0.328093	0.385509	0.296213	CCL5	1
														GO:0060249	GO:0060249	anatomical structure homeostasis	1/16	279/11211	0.332017	0.389371	0.299181	LYZ	1
														GO:0043087	GO:0043087	regulation of GTPase activity	1/16	280/11211	0.332994	0.389769	0.299487	CCL5	1
														GO:0002683	GO:0002683	negative regulation of immune system process	1/16	282/11211	0.334946	0.391304	0.300666	CST7	1
														GO:0007389	GO:0007389	pattern specification process	1/16	292/11211	0.344622	0.40184	0.308761	ZEB2	1
														GO:0006874	GO:0006874	cellular calcium ion homeostasis	1/16	295/11211	0.347499	0.403654	0.310155	CCL5	1
														GO:0051222	GO:0051222	positive regulation of protein transport	1/16	295/11211	0.347499	0.403654	0.310155	GZMB	1
														GO:0051047	GO:0051047	positive regulation of secretion	1/16	297/11211	0.349411	0.405104	0.31127	S100A8	1
														GO:0042110	GO:0042110	T cell activation	1/16	301/11211	0.353218	0.408743	0.314065	CCL5	1
														GO:0010975	GO:0010975	regulation of neuron projection development	1/16	302/11211	0.354166	0.409066	0.314313	ZEB2	1
														GO:0070838	GO:0070838	divalent metal ion transport	1/16	303/11211	0.355114	0.409386	0.314559	CCL5	1
														GO:0007409	GO:0007409	axonogenesis	1/16	304/11211	0.35606	0.409703	0.314803	ZEB2	1
														GO:0055074	GO:0055074	calcium ion homeostasis	1/16	305/11211	0.357004	0.410018	0.315045	CCL5	1
														GO:0022604	GO:0022604	regulation of cell morphogenesis	1/16	308/11211	0.35983	0.410946	0.315759	ZEB2	1
														GO:0072511	GO:0072511	divalent inorganic cation transport	1/16	308/11211	0.35983	0.410946	0.315759	CCL5	1
														GO:1904951	GO:1904951	positive regulation of establishment of protein localization	1/16	308/11211	0.35983	0.410946	0.315759	GZMB	1
														GO:0006914	GO:0006914	autophagy	1/16	313/11211	0.364515	0.414746	0.318678	S100A8	1
														GO:0061919	GO:0061919	process utilizing autophagic mechanism	1/16	313/11211	0.364515	0.414746	0.318678	S100A8	1
														GO:0048871	GO:0048871	multicellular organismal homeostasis	1/16	316/11211	0.36731	0.416375	0.31993	LYZ	1
														GO:0050708	GO:0050708	regulation of protein secretion	1/16	316/11211	0.36731	0.416375	0.31993	CCL5	1
														GO:0071900	GO:0071900	regulation of protein serine/threonine kinase activity	1/16	322/11211	0.372865	0.42189	0.324168	ZEB2	1
														GO:0010720	GO:0010720	positive regulation of cell development	1/16	325/11211	0.375626	0.424228	0.325964	ZEB2	1
														GO:0030335	GO:0030335	positive regulation of cell migration	1/16	326/11211	0.376544	0.42448	0.326158	CCL5	1
														GO:0051249	GO:0051249	regulation of lymphocyte activation	1/16	329/11211	0.379289	0.426788	0.327931	CCL5	1
														GO:0010817	GO:0010817	regulation of hormone levels	1/16	333/11211	0.382932	0.430095	0.330472	CCL5	1
														GO:0061564	GO:0061564	axon development	1/16	339/11211	0.388359	0.434804	0.33409	ZEB2	1
														GO:0016055	GO:0016055	Wnt signaling pathway	1/16	340/11211	0.389259	0.434804	0.33409	ZEB2	1
														GO:2000147	GO:2000147	positive regulation of cell motility	1/16	340/11211	0.389259	0.434804	0.33409	CCL5	1
														GO:0007005	GO:0007005	mitochondrion organization	1/16	341/11211	0.390158	0.435012	0.33425	GZMB	1
														GO:0198738	GO:0198738	cell-cell signaling by wnt	1/16	342/11211	0.391056	0.435219	0.334409	ZEB2	1
														GO:0051493	GO:0051493	regulation of cytoskeleton organization	1/16	345/11211	0.393742	0.437009	0.335785	S100A8	1
														GO:0051259	GO:0051259	protein complex oligomerization	1/16	346/11211	0.394634	0.437009	0.335785	CCL5	1
														GO:0040017	GO:0040017	positive regulation of locomotion	1/16	347/11211	0.395526	0.437009	0.335785	CCL5	1
														GO:0051272	GO:0051272	positive regulation of cellular component movement	1/16	347/11211	0.395526	0.437009	0.335785	CCL5	1
														GO:0002009	GO:0002009	morphogenesis of an epithelium	1/16	348/11211	0.396416	0.437202	0.335933	ZEB2	1
														GO:0007423	GO:0007423	sensory organ development	1/16	351/11211	0.399079	0.438922	0.337254	ZEB2	1
														GO:0010035	GO:0010035	response to inorganic substance	1/16	352/11211	0.399965	0.438922	0.337254	S100A8	1
														GO:0042060	GO:0042060	wound healing	1/16	353/11211	0.400849	0.438922	0.337254	S100A8	1
														GO:1901615	GO:1901615	organic hydroxy compound metabolic process	1/16	353/11211	0.400849	0.438922	0.337254	ZEB2	1
														GO:1903827	GO:1903827	regulation of cellular protein localization	1/16	355/11211	0.402613	0.440066	0.338133	GZMB	1
														GO:0072594	GO:0072594	establishment of protein localization to organelle	1/16	363/11211	0.409623	0.446928	0.343406	GZMB	1
														GO:0048598	GO:0048598	embryonic morphogenesis	1/16	375/11211	0.419993	0.457425	0.351472	ZEB2	1
														GO:0048667	GO:0048667	cell morphogenesis involved in neuron differentiation	1/16	378/11211	0.422559	0.459401	0.35299	ZEB2	1
														GO:0071396	GO:0071396	cellular response to lipid	1/16	382/11211	0.425963	0.46228	0.355201	CCL5	1
														GO:0009306	GO:0009306	protein secretion	1/16	386/11211	0.429349	0.464304	0.356757	CCL5	1
														GO:0071407	GO:0071407	cellular response to organic cyclic compound	1/16	386/11211	0.429349	0.464304	0.356757	CCL5	1
														GO:0035592	GO:0035592	establishment of protein localization to extracellular region	1/16	387/11211	0.430192	0.464395	0.356827	CCL5	1
														GO:0044057	GO:0044057	regulation of system process	1/16	392/11211	0.434392	0.468101	0.359675	CST7	1
														GO:0071692	GO:0071692	protein localization to extracellular region	1/16	393/11211	0.435228	0.468177	0.359733	CCL5	1
														GO:0043009	GO:0043009	chordate embryonic development	1/16	394/11211	0.436064	0.468251	0.35979	ZEB2	1
														GO:0045664	GO:0045664	regulation of neuron differentiation	1/16	397/11211	0.438563	0.470108	0.361217	ZEB2	1
														GO:0010638	GO:0010638	positive regulation of organelle organization	1/16	398/11211	0.439393	0.470174	0.361267	GZMB	1
														GO:0010608	GO:0010608	posttranscriptional regulation of gene expression	1/16	403/11211	0.443529	0.47377	0.36403	CCL5	1
														GO:0009792	GO:0009792	embryo development ending in birth or egg hatching	1/16	404/11211	0.444353	0.473822	0.36407	ZEB2	1
														GO:0048589	GO:0048589	developmental growth	1/16	405/11211	0.445176	0.473872	0.364109	ZEB2	1
														GO:1905114	GO:1905114	cell surface receptor signaling pathway involved in cell-cell signaling	1/16	411/11211	0.450088	0.478267	0.367486	ZEB2	1
														GO:0048812	GO:0048812	neuron projection morphogenesis	1/16	418/11211	0.455767	0.483461	0.371477	ZEB2	1
														GO:0072657	GO:0072657	protein localization to membrane	1/16	421/11211	0.458184	0.484354	0.372163	GZMB	1
														GO:0006412	GO:0006412	translation	1/16	422/11211	0.458987	0.484354	0.372163	CCL5	1
														GO:0071363	GO:0071363	cellular response to growth factor stimulus	1/16	422/11211	0.458987	0.484354	0.372163	CCL5	1
														GO:0120035	GO:0120035	regulation of plasma membrane bounded cell projection organization	1/16	424/11211	0.460591	0.485209	0.372819	ZEB2	1
														GO:0009611	GO:0009611	response to wounding	1/16	425/11211	0.461391	0.485215	0.372824	S100A8	1
														GO:0120039	GO:0120039	plasma membrane bounded cell projection morphogenesis	1/16	427/11211	0.462988	0.486058	0.373472	ZEB2	1
														GO:0040008	GO:0040008	regulation of growth	1/16	429/11211	0.46458	0.486059	0.373473	S100A8	1
														GO:0048858	GO:0048858	cell projection morphogenesis	1/16	429/11211	0.46458	0.486059	0.373473	ZEB2	1
														GO:0031344	GO:0031344	regulation of cell projection organization	1/16	431/11211	0.466168	0.486882	0.374105	ZEB2	1
														GO:0048729	GO:0048729	tissue morphogenesis	1/16	432/11211	0.46696	0.486882	0.374105	ZEB2	1
														GO:0043043	GO:0043043	peptide biosynthetic process	1/16	440/11211	0.47326	0.492609	0.378506	CCL5	1
														GO:0030155	GO:0030155	regulation of cell adhesion	1/16	443/11211	0.475604	0.493339	0.379066	CCL5	1
														GO:0032990	GO:0032990	cell part morphogenesis	1/16	443/11211	0.475604	0.493339	0.379066	ZEB2	1
														GO:0070848	GO:0070848	response to growth factor	1/16	444/11211	0.476383	0.493339	0.379066	CCL5	1
														GO:0043269	GO:0043269	regulation of ion transport	1/16	448/11211	0.479489	0.495715	0.380892	CCL5	1
														GO:0023061	GO:0023061	signal release	1/16	466/11211	0.493253	0.509084	0.391164	CCL5	1
														GO:0051603	GO:0051603	proteolysis involved in cellular protein catabolic process	1/16	471/11211	0.497015	0.51201	0.393413	GZMA	1
														GO:0080135	GO:0080135	regulation of cellular response to stress	1/16	472/11211	0.497765	0.51201	0.393413	ZEB2	1
														GO:0046649	GO:0046649	lymphocyte activation	1/16	476/11211	0.500751	0.514117	0.395032	CCL5	1
														GO:0007420	GO:0007420	brain development	1/16	477/11211	0.501496	0.514117	0.395032	ZEB2	1
														GO:0030855	GO:0030855	epithelial cell differentiation	1/16	489/11211	0.510344	0.522185	0.401231	ZEB2	1
														GO:0000904	GO:0000904	cell morphogenesis involved in differentiation	1/16	490/11211	0.511075	0.522185	0.401231	ZEB2	1
														GO:0060322	GO:0060322	head development	1/16	499/11211	0.517605	0.527975	0.405679	ZEB2	1
														GO:0001501	GO:0001501	skeletal system development	0/16	319/11211	1	1	0.768369		0
														GO:0002062	GO:0002062	chondrocyte differentiation	0/16	79/11211	1	1	0.768369		0
														GO:0032330	GO:0032330	regulation of chondrocyte differentiation	0/16	31/11211	1	1	0.768369		0
														GO:0043583	GO:0043583	ear development	0/16	142/11211	1	1	0.768369		0
														GO:0048839	GO:0048839	inner ear development	0/16	125/11211	1	1	0.768369		0
														GO:0051216	GO:0051216	cartilage development	0/16	125/11211	1	1	0.768369		0
														GO:0061035	GO:0061035	regulation of cartilage development	0/16	43/11211	1	1	0.768369		0
														GO:0061448	GO:0061448	connective tissue development	0/16	162/11211	1	1	0.768369		0
														GO:0097237	GO:0097237	cellular response to toxic substance	0/16	153/11211	1	1	0.768369		0
														GO:0098754	GO:0098754	detoxification	0/16	84/11211	1	1	0.768369		0
														GO:0098869	GO:0098869	cellular oxidant detoxification	0/16	63/11211	1	1	0.768369		0
														GO:1990748	GO:1990748	cellular detoxification	0/16	67/11211	1	1	0.768369		0
[truncated: 12 more columns]

## Sheet: Fig 6
Fig 6
	a						b		D4	D4	D4	D4	D4	D4	D4	D4	D4	D4	D4	D4	D4	D4	D4	D4	D4	D4	D4	D4	D4	D4	D4	D4	D4	D4	D4	D4	D4	D60	D60	D60	D60	D60	D60	D60	D60	D60	D60	D60	D60
	MONOCYTES	Log(FC)	NK CELLS	Log(FC)	CD4 T CELLS	Log(FC)		IFI27	5.76291	14.669	1.2409	34.46	33.7375	0.422731	22.0412	7.26439	6.02351	1.1354	61.006	1.02211	17.9383	32.4443	7.19115	22.573	17.5011	0.359649	14.6355	2.39231	0.357164	7.3944	0.299071	1.53302	0.858145	6.58306	50.3684	0.299606	0.375866	7.61818	0.329755	0.356858	0.457679	0.347622	0.29307	0.433243	0.396373	0.442802	0.387162	0.322577	0.34617
	IFI27	3.77051	IFITM10	4.03049	IFIT3	4.38197		IFIT1	0.604723	0.18764	0.0314152	4.00359	4.51904	0.0154031	0.571887	0.683197	0.482509	0.26026	2.4433	0.0487332	0.184782	2.29795	0	0.529143	0.897792	0.039961	0.490779	0.00298293	0.0632949	3.06339	0.0246487	0.241972	0.523826	0	5.01415	0.127207	0.185236	0.569219	0.230509	0.0848556	0.128808	0.0434528	0.0976899	0.027267	0.214169	0.173531	0.143152	0.0438068	0.211164
	IFIT1	2.41631	IRF6	3.58281	IFIT1	3.6283		SIGLEC1	2.44487	2.43932	0.361275	7.32292	3.8358	0.135205	1.77442	2.564	1.51225	0.389629	3.30647	0.117986	1.86803	3.83958	0.55213	2.41079	1.53907	0.426251	1.15727	0.41761	0.1718	7.97539	0.215265	0.256299	0.450526	0.655903	4.92294	0.291237	0.269761	1.86881	0.182486	0.235968	0.215137	0.351243	0.205149	0.13785	0.322852	0.0987329	0.149659	0.306647	0.654262
	SIGLEC1	2.26684	IFIT1	3.24334	IRF5P1	3.05384		IFI44L	6.12661	9.03983	1.02099	12.433	13.7802	0.580185	5.73454	5.81119	4.59756	1.04561	10.3997	0.938755	4.43187	13.6428	1.91225	4.5228	6.40114	0.621616	3.61117	0.969451	1.18	8.0018	0.325362	0.681341	1.22822	2.48186	12.8513	0.505481	0.874024	7.03076	0.46742	1.24029	0.712554	0.398317	0.443512	0.401431	0.509851	0.409891	0.553089	0.521699	0.422328
	IFI44L	2.20885	IRF4	2.9501	IFITM3P5	2.73276		ISG20	0.17752	0.126933	0.039269	1.47041	1.35381	0.100976	0.305529	0.471004	0.325595	0.873621	2.61037	0.234689	0.297383	1.38609	0.417464	0.303345	0	0.150964	0.563487	0.184941	0.257701	5.83629	0.175827	0.28177	0.191295	0.0816875	2.14447	0.15064	0.285946	0.22093	0.0928437	0.3092	0.157584	0.267959	0.168027	0.139365	0.238144	0.0149595	0.0976039	0	0.20424
	ISG20	2.17113	IFITM3P3	2.81248	IFI44L	2.51492		ISG15	4.10461	7.06409	1.23305	17.475	23.2924	1.14497	4.86104	5.8771	3.32068	1.79747	10.2744	1.28374	5.81485	20.5611	3.24545	5.37126	3.88266	1.38532	2.1055	1.42286	1.13027	49.0407	1.19793	1.22259	1.86468	2.28965	18.8776	1.38589	2.47281	4.39	2.10979	1.88658	1.39085	1.18047	0.88507	1.0725	1.29141	0.942451	1.20053	1.68457	1.56469
	ISG15	2.15353	IFI27	2.77189	IFI27	2.42194		IFIT2	0.669669	1.03202	0.212053	4.4549	4.83594	0.280679	0.70115	1.42587	0.458972	0.689461	1.49661	0.0872068	0.837292	2.20341	0.538663	0.647744	0.687918	0.0355209	0.312039	0.187924	0.497317	7.7113	0.175827	0.259483	0.227051	0.514151	3.7506	0.148966	0.223002	0.517236	0.160075	0.358021	0.119216	0.0506949	0.181703	0.0893753	0.123067	0.299191	0.683227	0.402226	0.595413
	IFIT2	2.1332	IFIT3	2.64857	IRF4	2.01721		IFIT3	1.41872	1.92055	0.345567	7.31322	8.83146	0.0907074	1.16728	1.7104	0.939519	0.385063	3.8355	0.360369	1.43494	5.70447	0.175066	1.67638	2.40188	0.461772	0.705874	0.140198	0.235095	10.8011	0.295784	0.318384	0.423709	0.694344	5.39677	0.241024	0.467585	1.91039	0.816385	0.33361	0.546748	0.362107	0.123089	0.524133	0.342032	0.45477	0.41319	0.203104	0.342709
	IFIT3	2.11197	IFI44	2.61361	IFI44	1.98501		RSAD2	0.430089	0.734003	0.0235614	1.6257	4.35552	0.104399	0.571887	0.55781	0.547235	0.211556	1.38524	0.0564279	0.407097	2.27355	0.0134666	0.577039	0.594641	0.0710418	0.148446	0.137215	0.528964	4.19896	0.128173	0.203766	0.00893901	0.259478	2.10666	0.0184115	0.298535	0.53543	0.0608286	0.174361	0.0260356	0.148464	0.0273532	0.0727121	0.271707	0.00598381	0.130139	0.0318595	0.0242319
	RSAD2	2.078	IFI44L	2.48901	IFITM3P7	1.97717		IFITM3	10.2442	12.307	1.61788	23.2014	25.7642	2.165	10.4311	11.7606	8.693	4.07436	19.261	3.28308	13.4688	26.5004	7.25849	8.83577	9.25775	1.00791	5.61973	2.81588	2.1249	42.4386	1.53972	2.87023	3.07323	4.72827	29.8202	2.18261	2.92061	6.75785	1.58475	3.45234	3.23253	2.24506	1.46144	1.83295	2.26157	2.43541	1.94882	1.42173	1.79316
	IFITM3	2.04034	IFI6	2.47013	IFI6	1.90095		IFI6	4.3211	4.87864	1.20949	13.224	16.5056	0.592165	6.61588	5.92533	3.61097	2.2845	10.5389	1.00031	5.11325	13.0558	2.80105	3.82488	4.22079	0.905783	3.49302	1.49146	0.972029	16.8487	0.92186	1.0841	1.74668	2.19115	19.6495	0.913882	1.65094	4.3926	1.40866	2.40269	1.19764	1.03925	0.752212	0.760447	1.6734	0.718058	0.699495	0.72082	1.60969
	IFI6	1.94575	RSAD2	2.13046	IFIT1P1	1.87988		IFITM9P	0.00577301	0	0	0	0.00380284	0.022249	0	0	0.00196142	0	0	0.00128245	0.0173233	0.00914911	0	0.00228079	0.0466385	0.0133203	0.00605901	0.0149146	0	0	0	0.0127353	0.00893901	0.0192206	0.0222456	0.0100427	0	0	0.00320151	0	0	0	0	0	0	0.0119676	0	0.0119473	0
	IFITM9P	1.87076	ISG15	1.97065	MX1	1.76264		IFI44	3.60669	5.48019	0.510497	10.6374	8.3916	0.999493	3.53708	3.41277	2.33801	1.06539	8.2418	0.651486	3.34339	6.11923	1.52172	4.36087	5.37509	0.546134	2.54478	1.34828	1.04437	10.6955	0.918574	0.566723	1.65908	1.69382	8.68244	0.453594	1.20313	4.34842	0.368173	0.590502	1.01402	0.651792	0.629123	0.50444	0.78955	0.891588	0.702748	0.760645	1.31199
	IFI44	1.82128	IRF5	1.72481	IFI30	1.68887		MX1	2.84176	3.50445	0.322006	6.46397	7.00863	0.568205	2.43248	3.46421	2.2419	1.26173	3.80766	0.738693	1.4667	6.3571	0.915727	3.20907	1.78392	0.306368	1.22998	0.990331	0.623907	7.31517	0.443676	0.977438	0.716909	1.26616	4.73163	0.751526	0.832661	2.77332	0.749153	1.08104	0.715295	0.840087	0.453281	0.465054	0.669679	0.347061	0.803606	1.06729	0.851579
	MX1	1.50029	IFIT2	1.60264	IFITM3	1.61203		LY6E	4.70645	8.15682	1.57862	11.6662	13.6154	1.18604	5.68754	6.33203	4.94866	2.70762	10.5807	1.64154	5.51746	11.6926	2.34319	5.06107	4.58224	0.892463	2.99012	1.91802	1.26138	13.574	1.53315	1.82593	1.8915	3.51977	12.9892	1.13482	1.86315	7.14513	1.72241	2.16789	1.45662	1.92279	1.07654	0.834674	1.93552	1.14291	1.06388	1.39385	1.63739
	LY6E	1.4376	MX1	1.576	ISG15	1.45538		XAF1	3.23	4.23846	0.604743	6.70176	8.07216	1.11074	2.44423	3.99469	3.21084	1.51894	5.48525	1.08496	2.70532	5.64805	1.41399	3.50785	7.57876	0.426251	2.28424	1.41689	1.46482	7.76412	0.606357	1.20986	1.24073	1.61934	9.08731	0.572432	1.44951	3.93775	1.19736	1.31352	1.20175	1.07908	0.713136	0.825585	0.418749	1.17881	1.19402	1.73634	1.67546
	XAF1	1.33271	IFITM3	1.36859	SIGLEC1	1.41988		IFIT5	0.210715	0.32561	0.337714	0.606604	0.542538	0.00684584	0.270276	0.472611	0.0392284	0.165897	0.243634	0.0577104	0.259849	0.387312	0	0.0821084	0.0116596	0.124323	0.193888	0.0954536	0.248658	0.686623	0.00657298	0.143273	0.157327	0.309932	0.562813	0.215917	0.0737346	0.044186	0	0.0883428	0.154843	0.0832845	0.0683829	0.0196929	0.186999	0.167547	0.042295	0.187174	0.20424
	IFIT5	1.28846	MX2	1.33886	IFITM9P	1.40878		MX2	2.55456	3.14021	0.596889	5.21679	8.29653	1.32125	2.33847	3.43206	2.23994	1.88574	6.55028	0.949015	2.04992	6.42572	1.89879	2.3036	3.60283	1.04343	2.41754	1.19019	1.39249	5.70425	0.941579	1.35631	1.15134	1.61693	7.44559	0.856974	1.60957	3.23857	1.87608	1.78662	1.21819	1.22392	0.595908	1.0513	0.847088	0.753961	1.00857	0.629224	0.820423
	MX2	1.15413	XAF1	1.31494	IFIT2	1.36024		IFI27L1	0	0.0331129	0	0.0145585	0.055775	0.0188261	0	0.0192903	0.00784567	0.0197859	0.264517	0	0	0.0320219	0.51173	0.0615813	0.431406	0	0.024236	0.113351	0	0	0	0.0477575	0.0625731	0.124934	0.155719	0.0987529	0.0377665	0.0649793	0	0.00348722	0.0150733	0.0144843	0.0644753	0.00757417	0	0.0418867	0.100857	0.0119473	0.093466
	IFI27L1	1.14125	ISG20	1.27593	IFI35	1.32585		IFIH1	0.604723	1.05409	0.706843	1.9751	2.49086	0.362829	0.556219	0.638186	1.87315	0.453553	2.06045	0.33472	1.39164	1.05215	0.242398	0.508616	1.36418	0.0310808	0.266596	0.363917	0.230574	2.05987	0.396022	0.51419	0.500585	0.273894	2.5271	0.103774	0.251777	0.865525	0.393785	0.258054	0.572784	0.394696	0.347776	0.618053	0.172614	0.65822	0.517301	0.406208	0.173085
	IFIH1	1.05282	IFIT5	1.12209	IRF7	1.31327		IRF7	1.32346	1.71083	0.581182	2.29539	4.38341	0.652066	1.41405	1.88723	1.26511	0.5814	2.39458	0.793838	1.40896	2.98261	0.430931	1.66498	1.79558	0.728179	1.29663	0.888912	0.791186	2.50881	0.765752	0.584234	0.602489	1.02109	3.31236	0.493764	0.740943	1.01108	0.710735	0.900864	0.671445	0.981309	0.490403	0.557459	0.535424	0.598381	0.614905	0.641172	0.536564
	IRF7	1.0008	IFITM9P	1.06248	IFITM8P	1.28541		IFI35	0.780799	1.98126	1.41369	2.22745	3.0803	0.239604	1.06543	1.48374	1.48479	0.430723	1.88643	0.642509	1.03651	2.15004	0.525197	0.928281	1.79558	0.37741	1.08759	0.363917	0.144674	1.05634	0.458465	0.558763	0.952899	0.761616	2.645	0.488743	0.38306	0.951297	0.46742	0.566091	0.642669	0.749561	0.388806	0.492321	0.465099	0.532559	0.777578	0.784539	0.463868
	IFI35	0.99022	IRF7	1.04873	XAF1	1.24701		MT2A	1.84592	1.46801	1.66501	7.08513	7.69061	1.39142	4.69653	2.5656	2.29878	1.36066	8.60377	2.09553	3.83422	6.26409	1.91225	2.46097	1.90052	0.38629	1.56625	0.981383	0.994634	7.52644	2.68342	1.71609	1.14062	1.23492	6.43564	1.81103	1.59878	1.67387	1.60716	2.02026	1.46622	3.37121	1.37547	1.15733	1.53275	2.06741	0.637679	1.50934	1.23583
	MT2A	0.960491	SIGLEC1	1.02168	RSAD2	1.23651		IFITM10	0.00721626	0.259385	0	0	0	0	0.0587556	0.0144677	0.0274598	0	0	0.00128245	0	0.0030497	0.0673329	0.031931	0	0.039961	0	0	0	0	0	0.0604929	0.0607853	0	0.0355929	0	0.0449601	0	0	0	0	0	0.0019538	0	0.0719226	0.0119676	0.0780831	0	0
	IFITM10	0.915172	LY6E	0.891628	MX2	1.07575		IFITM2	4.62562	5.63472	1.68071	7.61409	13.3061	2.73834	5.09215	5.14246	5.17618	4.68316	10.0308	3.44082	6.23349	10.1967	4.20157	4.25823	5.24683	2.39766	4.65332	2.05524	2.30122	5.51939	3.45574	2.82725	2.9606	3.55341	14.3528	2.71319	2.78573	2.76032	2.82373	4.70542	3.89164	2.19074	2.35823	2.33436	2.72187	1.89687	3.06151	2.33769	1.57854
	IFITM2	0.9004	IFI30	0.780388	IFI27L1	0.981137		IFITM3P2	0.00577301	0	0	0.00970566	0.00380284	0.00342292	0.0665896	0.0128602	0	0.00456597	0.013922	0	0.00577443	0	0	0	0	0	0	0.0238634	0	0	0.00164324	0	0.0321804	0	0	0	0.00539521	0	0.0416196	0	0	0	0.00390759	0	0	0	0	0	0
	IFITM3P2	0.863498	IFITM1	0.726195	IRF8	0.963798		IFITM1	0.0375246	0.0662259	0	0.0922038	0.0595778	0.0102688	0.0391704	0.0192903	0.0529583	0.0258738	0.0278439	0.00512981	0.0346465	0.0289722	0	0.0205271	0	0.00444011	0.0151475	0.0686073	0.072337	0	0.0164325	0.0445737	0.0339682	0	0.0578385	0.0502133	0.0269761	0.0207934	0.0160075	0.0278977	0.013703	0.00724213	0.0214918	0.0287819	0.00319656	0.0269272	0	0	0.0623106
	IFITM1	0.826699	IFI35	0.648078	LY6E	0.962455		IRF1-AS1	0.386792	0.0827823	0.172784	0.140732	0.321974	0.323466	0.262441	0.36973	0.272637	0.109583	0.341088	0.178261	0.213654	0.292771	0.0134666	0.175621	0.116596	0.039961	0.390806	0.277412	0.0361685	1.00353	0.0525838	0.152824	0.436224	0.221037	0.605079	0.157335	0.143872	0.0987686	0.0640302	0.232481	0.135659	0.30417	0.0781519	0.149969	0.0607346	0.0388948	0.305826	0.115491	0.256166
	IRF1-AS1	0.783845	ISG20L2	0.635715	IRF9	0.943105		IFI27L2	0.409884	0.662259	0.49479	1.39762	1.12057	0.722236	1.03018	1.02881	1.29257	0.563136	2.34585	0.670723	1.38875	1.11009	1.80452	1.11759	0.687918	0.941304	1.26633	0.873997	0.429501	0	1.11741	1.02679	1.24431	0.788045	1.34141	1.20679	0.80029	1.12284	0.851601	0.593989	0.465901	1.032	0.396621	0.483232	0.490672	0.278247	1.15173	0.760645	0.924275
	IFI27L2	0.537262	IRF2BP1	0.497268	IRF6	0.862181		IFI16	2.2558	2.90842	1.1388	3.71727	5.24665	1.89459	1.88018	2.10585	2.46942	1.00299	3.63363	1.37735	1.75831	3.41719	2.77412	2.8259	2.68172	1.51408	1.70864	1.53919	1.15287	4.22537	1.22093	2.27485	1.55896	1.54966	3.83958	0.840236	1.64734	2.79411	1.2742	1.54716	1.29767	1.24927	1.58062	2.04806	1.28981	1.85498	2.08222	1.93546	1.49199
	IFI16	0.432922	IFITM5	0.460987	IRF2	0.767114		IRF2	0.578744	1.02098	0.384837	0.815276	1.05592	0.475786	1.10852	1.12527	0.804181	0.213078	0.49423	0.479637	0.718916	0.933209	0.417464	0.444754	0.734557	0.239766	0.630137	0.119317	0.488275	1.13557	0.442033	0.684525	0.575672	0.535774	0.80084	0.346472	0.528731	0.855128	0.585876	0.457988	0.372721	0.496086	0.257901	0.499895	0.0591363	0.619325	0.692988	0.314612	0.394634
	IRF2	0.419336	IFITM3P2	0.404199	IFIT6P	0.73405		IRF5	1.22676	1.27485	1.53935	1.56746	1.93691	1.51978	0.791242	1.14777	1.26511	0.500734	1.59406	1.13241	0.981652	1.34949	0.807995	1.44602	0.94443	0.75926	1.63896	0.90681	1.38345	4.0141	1.03524	1.11116	1.36588	1.16525	1.95983	1.18336	0.570094	1.9	0.992467	1.06709	1.1442	1.06821	1.50442	0.904356	0.557799	1.04717	1.82194	1.06331	0.95543
	IRF5	0.151737	IRF9	0.392963	IFIH1	0.674804		IRF2BP1	0.0274218	0	0.204199	0.169849	0.0646483	0.0735928	0.00783407	0.0996664	0.094148	0.0897973	0.0696098	0.0474507	0.115489	0.111314	0	0.0684236	0.0233193	0	0	0.0686073	0	0	0.00164324	0.119394	0.0840267	0.120129	0.00444911	0.00836889	0.0377665	0	0.0608286	0.0592827	0.0150733	0.0905266	0.0566601	0.0757417	0.0958968	0.0119676	0.0618158	0.0756662	0.117698
	IRF2BP1	0.0852431	IFIH1	0.336835	IFITM5	0.649948		IRF9	0.642247	0.573957	0.0235614	0.645426	0.864512	0.313197	0.344699	0.485472	0.451126	0.453553	0.160103	0.511699	0.317593	0.430008	0.255865	0.314749	0.606301	0.226446	0.257508	0.501132	0.293869	0.0264086	0.165968	0.530109	0.334319	0.461294	0.420441	0.455267	0.51794	0.790149	0.291337	0.381269	0.256245	0.0941477	0.386852	0.27267	0.476287	0.550511	0.276544	0.601347	0.460406
	IRF9	-0.0129469	IFI16	0.261307	ISG20	0.580471		IRF8	0.777913	1.09273	1.51578	0.606604	1.05339	1.0149	1.11636	1.42266	1.64563	1.54482	2.25536	1.38377	1.18087	0.882889	1.17159	0.780029	1.84222	1.56736	1.25118	1.43777	0.877086	1.63733	1.04346	0.886698	1.44276	0.374802	1.34141	1.40263	0.832661	1.33078	0.928437	1.22866	1.48266	1.615	1.14493	0.986157	0.740003	1.43612	1.07039	2.27397	1.8347
	IRF8	-0.0524235	IFIT6P	0.256184	MT2A	0.507372		IRF3	0.692761	0.303535	1.31159	0.601751	0.538736	0.359407	0.724652	0.493509	0.874792	0.31353	0.334127	0.433469	0.75645	0.297346	1.79106	0.515458	0.198214	0.537254	0.666491	0.596585	0.330038	0	0.151179	0.585826	0.63467	0.64389	0.442687	0.187463	0.221204	0.678384	0.585876	0.447526	0.386424	0.47436	0.912423	0.518073	0.367604	0.362021	0.715762	0.824364	0.633492
	IRF3	-0.0609518	IRF1-AS1	0.00298204	IFIT5	0.369887		IRF2BP2	2.0321	3.21195	5.42698	1.61114	2.62523	2.08969	1.90368	2.87264	2.49296	2.78067	2.14398	3.17407	3.34339	2.84385	5.4405	3.10415	3.6961	2.49978	3.07495	1.30354	3.08789	2.35036	2.28575	2.16501	2.29554	2.38816	2.22901	1.97171	3.26231	3.42311	3.10226	3.23614	3.32845	3.81298	3.86461	1.95111	2.58602	2.74059	2.47589	2.97488	3.6521
	IRF2BP2	-0.114563	IFITM2	-0.0697109	IRF1-AS1	0.251164		IFI30	0.298753	0.833342	0.337714	0.70366	0.842963	0.581896	0.524883	0.546557	0.739454	0.340925	0.264517	0.600188	0.906585	0.56267	0.996527	1.07197	0.373108	0.492853	0.820995	0.453405	1.81295	0.422537	0.335222	0.729099	0.412982	1.0259	0.70296	0.761569	1.45851	0.84993	0.880415	0.64281	0.69337	0.91613	0.832318	0.87103	0.266913	0.559487	1.24282	1.31819	0.875811
	IFI30	-0.141988	IFI27L2	-0.0750575	IFITM1	0.209454		ISG20L2	0.118347	0.226272	0.141369	0.611457	0.290283	0.378233	0.654145	0.196118	0.182412	0.277002	0.0417659	0.218017	0.386887	0.193656	0.148132	0.0638621	0.198214	0.364089	0.163593	0.214771	0.248658	0.211269	0.320433	0.186254	0.384378	0.172985	0.596181	0.230981	0.172647	0.530231	0.505838	0.190634	0.261727	0.130358	0.253994	0.246918	0.222161	0.18849	0.458738	0.42612	0.3254
	ISG20L2	-0.207611	IRF2	-0.0925131	IRF3	0.206192
			IFIT1B	-0.345155	IFITM3P9	0.179662
			IRF3	-0.414684	IRF2BP1	0.136369
			IFITM3P1	-0.445928	IFITM2	0.12079
			MT2A	-0.466673	IFI16	0.117478
			IRF1	-0.487112	IFI27L2	0.107121
			IRF2BPL	-0.602235	IRF2BPL	-0.0062863
			IFI27L1	-0.757496	IFITM10	-0.0168657
			IFITM3P9	-0.793866	IFITM3P6	-0.105871
			IRF2BP2	-0.826876	IRF1	-0.202319
			IRF8	-0.948813	IRF2BP2	-0.304851
			IFITM3P6	-1.0633	IRF5	-0.319526
			IFIT1P1	-1.90559	IFITM3P1	-0.370527
					ISG20L2	-0.438123
					IFITM4P	-0.619099
					IFITM3P4	-1.4908
					IFITM3P3	-1.68618
[truncated: 61 more columns]

## Sheet: Fig 7
Fig 7
	a	d0-6	d7-14	d60-95		Hospitalized	Hospitalized_Severe		b	Hospitalized_Mild	Hospitalized_Severe	c	LOG10(viral copies)	Nasal Swab ISG Score		d	UMAP_1	UMAP_2	mpoint2		e		Early	Early	Early	Early	Early	Early	Early	Early	Early	Early	Early	Early	Early	Early	Early	Early	Early	Early	Early	Early	Int	Int	Int	Int	Int	Int	Int
		5.36	5.75	0		5.11856	6.13699			0.207389	0.127161		5.35953	0.0508636			1.99129	-1.39981	Hosp COVID-19			CXCL10	0	0	0	0	0	0	0	0	0	0	0	0.0736892	0	0.39483	0	0	0	0.128886	0	0	0	0	0	0.25747	0	0	0.0302083
		3.55	6.72	0		4	6.60129			1.48885	0.139591		3.55182	0.0185919			2.3808	-1.76238	Hosp COVID-19			IFIT1	0.118682	0	0	0.0685124	0	0	0	0.0505781	0	0	0	0	0	0.13161	0.399584	0	0	0	0	0	0	0	0	0.114431	0.0820432	0	0.0302083
		7.7	3.36	0		2.36449	6.37812			0.398419	0.102557		7.69943	0.0511088			0.931145	-1.97077	Hosp COVID-19			RSAD2	0	0	0	0	0	0.316646	0	0.0505781	0	0	0	0	0	0	0	0	0	0	0	1.18085	0	0	0.092285	0.286078	0	0	0.0302083
		4.71	2.59	0		4.16368	3.67062			0.121702	0.0328113		4.71038	0.0521999			-0.0248316	-0.803832	Hosp COVID-19			MX2	0	0	0	0.0685124	0.189448	0.316646	0	0	0	0.188002	0	0.147378	0	0.13161	0.399584	0	0	0	0	0.590423	0	3.72301	0	0.629372	0	0	0.120833
		8.22	3.07	0		7.35579	4.52259			0.362501	0.116212		8.21682	0.0451066			1.12524	-1.16514	Hosp COVID-19			IFI44L	0	0	0	0.0685124	0	0	1.61996	0	0	0	0	0	0.830772	0	0	0	0	0	0	1.18085	0	3.72301	0	0.743803	0	0	0
		2.4	4.28	0		3.83251				0.533089			2.40396	0.0753919			0.0406076	-1.27656	Hosp COVID-19			IFIT2	0	0	0	0	0	0.316646	0	0.0505781	2.78303	0	1.7231	0	0.415386	0.52644	0	0.331686	0	0	0	0	0	0	0	0.171647	0	0	0
		8.8	2.09	0		3.00537				0.107991			8.79561	0.539986			3.1117	-1.47968	Hosp COVID-19			HERC5	0	0	0	0	0	0	0	0	0	0.188002	0	0	0	0	0.199792	0	0	0	0	0.590423	0	0	0.092285	0.0572156	0	0	0.0302083
		7.03	7.53	0		3.81545				0.121956			7.03266	0.0481696			1.4504	-1.76485	Hosp COVID-19			OASL	0.118682	0	0.214657	0	0	0	0	0	0	0	0	0	0	0	0	0	0	0	0	0	0	0	0	0.143039	0	0	0
		10.5	6.51	0		5.75974				0.0915575			10.5489	0.477092			1.95005	-2.05325	Hosp COVID-19			CXCL11	0	0	0	0	0	0	0	0	0	0	0	0	0	0	0	0	0	0	0	0	0	0	0	0.0572156	0	0	0
		8.88	4.73	0		7.12364				0.360627			8.87983	0.0805722			0.761063	-1.20798	Hosp COVID-19			IFIT3	0.356045	0	0	0	0	0	0	0.101156	0.556607	0	0	0.368446	0	0	0	0	0	0	0	0	0	0	0	0.715195	0	0	0.0302083
		9.75	5.66	0		7.21069				0.264771			9.75319	0.164105			0.593865	-0.670791	Hosp COVID-19			IFI44	0	0	0	0.0685124	0	0	0	0.151734	0	0	0	0.0736892	1.24616	0	0	0	0	0	0	0	0	0	0	0.143039	0	0	0.0604166
		8.43	8.77	0		9.22217				0.200629			8.42793	0.0666712			1.36007	-2.03608	Hosp COVID-19			EPSTI1	0.118682	0.0976076	0	0	0	0	0	0	0	0	0	0.0736892	0	0	0	0	0	0	0	0	0	0	0.461425	0.228862	0.0820432	0	0
		8.93	6.59	0						0.164083			8.92723	0.217583			2.01628	-1.11002	Hosp COVID-19			DDX58	0	0	0.214657	0	0	0	0	0	0	0	0	0	0.415386	0.13161	0	0.331686	0	0	0	0	0	0	0	0.0858234	0	0	0.0302083
		10.1	3.36	0									10.0511	0.112809			2.76602	-1.73133	Hosp COVID-19			GBP4	0	0	0	0	0	0.633292	0	0	0	0.376003	0	0.0736892	0	0	0	0.331686	0	0	0	0	0	3.72301	0.092285	0.743803	0	0.516582	0
		9.7	7.1	0									9.70231	0.199792			-2.38219	-1.41068	D4			MX1	0	0	0	0.137025	0.189448	0	1.61996	0.101156	0	0.188002	0	0.147378	0	0	0	0	0	0.128886	0	0	0	0	0.18457	1.31596	0	0	0.0604166
		8.65	4.97	0									8.65486	0.0789728			-2.38721	-0.358793	D4			SAMD9L	0	0.195215	0	0	0	0	0	0	0	0	0	0	0	0	0	0.663372	0	0	0	0	0	0	0	0.200255	0	0	0
		7.04	3.9	0									7.03534	0.0127836			-2.55364	-0.565128	D4			OAS2	0	0	0	0.0685124	0.189448	0	0	0.0505781	0	0	0	0.294757	0	0	0	0	0	0	0	0	0	0	0.092285	0.51494	0	0	0.0302083
		5.3	2.47	0									5.29929	0.0306871			1.26785	1.45817	D4			IFI6	0	0.0976076	0.214657	0.0685124	0	0	0	0.151734	0.556607	0.564005	0	0.0736892	0	0.26322	0.199792	0	0	0	0	0	0	0	0	0.801018	0.164086	0	0.0604166
		8.42	5.98	0									8.42061	0			-2.97844	0.799309	D4			ISG15	0.118682	0	0.214657	0.479587	0.189448	0	8.09979	0.303469	6.12268	0.188002	1.7231	0.0736892	0.830772	0.789661	2.39751	0	0.268456	0.257772	0	0.590423	0	3.72301	0.461425	1.25874	0.0820432	0	0
		3.12	11	0									3.11946	0.196808			-0.130491	-1.79378	D4			USP18	0	0	0	0	0	0	0	0	0	0	0	0	0	0	0.399584	0	0	0	0	0	0	0	0	0.0858234	0	0	0
			7.48	0									5.74716	0			-0.900354	2.12138	D4			XAF1	0.237363	0	0.214657	0.0685124	0.189448	0	0	0	0	0	0	0	0.830772	0	0.199792	0	0	0.128886	0	0	0	0	0	0.657979	0	0	0.0302083
			5.68	0									6.71674	0.709144			-1.91857	-0.794376	D4
			3.45	0									3.35885	0.0703124			-1.99741	1.87191	D4
			3.32	0									2.58897	0.438653			3.19773	1.12427	D4
			3.52	0									3.06556	0.0195341			-1.36242	1.28395	D4
			6.18	0									4.28249	0.0245992			-1.46663	-1.15322	D4
			0	0									2.08858	0.0258928			1.51931	0.0471672	D4
			1.93										7.5277	0.0231595			-1.74435	0.841837	D4
			0										6.50786	0.0447351			-1.55681	1.37165	D4
													4.72999	0.0810571			-1.20007	0.234445	D4
													5.66295	0.0221903			-1.51153	-0.301629	D4
													8.76627	0.0341772			-3.07272	0.47617	D4
													6.58769	0.0236663			-1.62892	2.04491	D4
													3.3621	0.0205707			2.21229	0.096458	D4
													7.09595	0.0319965			0.53521	1.00026	D11
													4.96662	0.034024			0.0171835	0.54246	D11
													3.90056	0			2.94392	-0.594267	D11
													2.46574	0.145758			3.06595	-1.1468	D11
													5.97794	0.247291			3.35195	0.625469	D11
													10.9668	0.395429			1.57689	1.36397	D11
													7.48076	0.0110703			-2.70028	-0.0299228	D11
													5.68236	0.0851861			-2.43028	1.13711	D11
													3.45424	0			-0.424742	1.12555	D11
													3.32059	0.0197696			-1.32538	0.363118	D11
													3.51537	0.0215583			-0.6887	-1.33329	D11
													6.17882	0.0912504			-1.37479	1.79241	D11
													1.93334	0.0283886			-1.8698	-0.163112	D11
																	-1.87846	0.162404	D11
																	-1.63067	0.604401	D11
																	-1.91582	0.765557	D11
																	-0.967052	0.860625	D11
																	1.21241	0.459444	D11
																	0.771507	0.409555	D11
																	-0.897051	-1.0917	D11
																	-0.899446	0.428885	D11
																	-0.880472	0.906301	D11
																	-1.89622	1.02092	D11
																	-0.425218	1.56921	D11
																	-0.609884	-0.232263	D11
																	-0.308012	0.624165	D11
																	1.54008	-0.152902	D11
																	-2.70171	0.583888	D11
																	-2.49788	0.425057	D11
																	0.121636	1.64233	D60
																	3.34117	0.304111	D60
																	1.71952	-2.1931	D60
																	0.0962984	1.06065	D60
																	-0.853124	1.34168	D60
																	0.391007	0.286777	D60
																	-2.0648	0.0473255	D60
																	-1.61347	0.211273	D60
																	2.90528	0.72809	D60
																	1.22483	-0.608708	D60
																	-0.901754	1.49801	D60
																	0.325853	0.917914	D60
																	-1.16071	-0.0697959	D60
																	-0.872721	-0.22019	D60
																	3.53647	0.591199	D60
																	2.69832	0.312554	D60
																	3.04177	0.0359631	D60
																	1.91072	-0.271721	D60
																	2.25231	0.877307	D60
																	-1.16775	-1.55112	D60
																	-0.661089	-0.813272	D60
																	3.04821	0.927139	D60
																	-0.237417	0.119868	D60
																	-1.90497	-1.52863	D60
																	0.473374	-2.05984	D60
																	-1.37289	0.882747	D60
																	1.79692	0.301933	D60
																	2.91511	-1.24833	D60
																	-2.78365	0.900979	Ctrl
																	2.53312	-1.20516	Ctrl
																	-2.04528	-1.12691	Ctrl
																	-1.39294	-0.949401	Ctrl
																	-2.33281	1.6076	Ctrl
																	2.81083	-1.01275	Ctrl
																	-1.73357	-0.722138	Ctrl
																	-2.14829	1.64502	Ctrl
																	2.70045	0.587922	Ctrl
																	-1.14831	-0.23536	Ctrl
[truncated: 109 more columns]

## Sheet: Suppl Fig 1
Suppl Fig 1
	c													e
														NK CELLS	NON-PNEUMONIC				PNEUMONIC									Non-pneumonic					Pneumonic
		LYMPHOCYTES				NEUTROPHILS				MONOCYTES				T1	6.13	5.52	4.55	10.41	6.54	7.52	7.49		4.61	4.47	4.34		d0-5	10.41	5.52	4.55	6.13		7.52	6.54	4.47	0
	TP	1	2	3		1	2	3		1	2	3		T2	9.49	7.65	4.6					5.27	5.41	2.64	5.28		d6-11	9.49	3.48	0	4.6	1.64	4.61	2.64	0	3.75	0	5.27	4.34	5.41	10.59
	Pneumonic	0.97	2.56	3.01		7.67	6.53	4.32		0.87	0.93	0.53		T3	1.64	1.75	3.48	4.8	9.37	6.71	5.53	10.59	2.94	3.75	5.79		d12-	7.65	1.75	4.8			9.37	2.94	5.28	7.49	0	5.53	6.71	5.79
		0.98	1.17	1.59		5.22	5.07	2.99		0.32	0.47	0.36
		1.14	1.72	2.1		3.82	5.8	3.89		0.32	0.97	0.82		NCMONOS	NON-PNEUMONIC				PNEUMONIC									Non-pneumonic					Pneumonic
		0.85	0.77	0.68		5.43	6.56	6.41		0.69	0.57	0.63		T1		0.67	0.15	5.58	0.31	2	1.44	1.8	0.17	0.12	1.06		d0-5	12.36	2.55	0.46			4.63	0.67	0.51	0.7
		0.24	0.42	0.64		1.95	2.38	1.98		0.27	0.35	0.45		T2	0.4	0.66	0.52	0.01	0.15	0.54	1	2.16	0.6	1.93	0.3		d6-11	1.34	0.35	0.02	1.34	0.61	1.02	3.76	2.85	1.31	1.31	3.32	1.84	1.15
		0.54	0.64	1.6		4.83	4.37	6.11		0.36	0.17	0.49		T3	0.36	0.1	0.21	1.3					1.73	0.81	2		d12-	1.27	0.23	1.66				2.96	0.79	1.84	1.3			3.23
		1.07	1.3	1.68		8.17	2.04	2.16		0.53	0.26	0.39
	Non-Pneumonic	2.41	2.81	3.59		3.85	2	4.67		0.68	0.44	0.73
		0.37	0.62	0.57		2.89	4.8	3.93		0.35	0.58	0.49		CMONOS	NON-PNEUMONIC				PNEUMONIC									Non-pneumonic					Pneumonic
		1.02	0.98	1.12		11.3	5.94	6.27		0.62	0.62	0.62		T1		6.16	4.91	14.97	17.82	15.28	15.63	19.4	15.18	5.52	21.25		d0-5	14.97	6.16	4.91			15.28	17.82	5.52	3.38
		3.73				1.55				1				T2	14.35	7.85	14.13	0.5	21.46	3.38	7.88	30.97	14.13	20.93	13.51		d6-11	14.35	3.94	0.5	14.13	8.52	15.18	20.93	19.4	7.6	21.46	30.97	21.25	14.13
														T3	8.52	7.41	3.94	9.04					16.77	7.6	12.3		d12-	7.85	7.41	9.04				16.77	13.51	15.63	7.88			12.3
														PDC	NON-PNEUMONIC				PNEUMONIC									Non-pneumonic					Pneumonic
														T1		0.41	0.67	0.63	0.95	0.11	0.34	0.22	0.68	0.31	0.38		d0-5	0.63	0.41	0.67			0.11	0.95	0.31	0.16
														T2	0.41	0.68	1.62	0.13	0.08	0.16	0.22	0.11	0.05	0.1	0.02		d6-11	0.41	0.37	0.13	1.62	0.43	0.68	0.1	0.22	0.11	0.08	0.11	0.38	0.05
														T3	0.43	0.21	0.37	0.51					0.15	0.11	0.09		d12-	0.68	0.21	0.51				0.15	0.02	0.34	0.22			0.09
														CD4 TC	NON-PNEUMONIC				PNEUMONIC									Non-pneumonic					Pneumonic
														T1	12.32	1.84	3.73	4.45	1	1.12	0.23	4.75	3.52	7.43	6.03		d0-5	4.45	1.84	3.73	12.32		1.12	1	7.43
														T2	7.95	0.67	4.62	6.63				4.24	5.87	2.91	2.59		d6-11	7.95	14.09	6.63	4.62	11.12	3.52	2.91	4.75	3.06		4.24	6.03	5.87	3.71
														T3	11.12	1.93	14.09	9.37	2.74	6.17	0.07	3.71	1.22	3.06	1.36		d12-	0.67	1.93	9.37			2.74	1.22	2.59	0.23		0.07	6.17	1.36
														CD8 TC	NON-PNEUMONIC				PNEUMONIC									Non-pneumonic					Pneumonic
[truncated: 3 more rows]

## Sheet: Suppl Fig 4
Suppl Fig 4
[truncated: 4,343 more rows]

## Sheet: Suppl Fig 5
Suppl Fig 5
	f
		NK0		NON-PNEUMONIC				PNEUMONIC
[truncated: 19 more rows]

## Sheet: Suppl Fig 6
Suppl Fig 6
[truncated: 36 more rows]

[truncated: 3 more sheets: Suppl Fig 7, Suppl Fig 8, Suppl Fig 9]
